# Supplementary material for: Platform for isolation and characterization of SARS-CoV-2 variants enables rapid characterization of Omicron in Australia
Source: Nat Microbiol. 2022 May 30;7(6):896–908. doi: 10.1038/s41564-022-01135-7 (PMC9159941; doi:10.1038/s41564-022-01135-7)
Supplement: Supplementary file 5 — Supplementary Tables 1–11. [file 41564_2022_1135_MOESM5_ESM.xlsx]

## Sheet: Table S1
Table S1: IC50 values of Vaccine sera against SARS-COV2 isolates in HAT-24.
	A2.2	B.1.319	Alpha	Beta	Gamma	Delta	Epsilon	Zeta	Eta	Kappa	Lambda	C36
D1	189.8	111.8	134.4	<	71.1	70.1	73.8	107.5	64.5	76.5	60.7	118.7	Donor median age = 37
D2	175.2	93.9	113.5	<	60.9	69.9	64.4	93.5	48.1	70.4	62.1	93.2	IQR = 30-46
D3	229	110.4	169.7	<	49.9	83.3	68.7	114.4	73	74.2	60.9	99.8	Female:Male ratio = 2.4:1
D4	265.6	158.4	181.3	63.4	101.1	110.1	93.2	189.9	116.5	103.6	69.4	170
D5	269.9	151	194.7	62.4	93.5	101.5	104.2	132	105.2	79.5	76	150
D6	261.3	118.5	123.3	<	73.2	69.5	52.9	128.8	42.1	74.3	74.8	123.7
D7	229.3	111.5	214.6	<	97.6	80.3	88.4	155.3	83.3	62.2	73.1	112.4
D8	1199	345.8	1624	159.8	290.5	228.3	250.9	377	264.3	185.7	169	393.5
D9	799.8	211.4	497.6	68.8	184.5	205	175.8	291.2	188.2	130.2	149.3	239.4
D10	1229	434.3	1092	157.8	344.6	339.5	286.7	411	343.5	236.3	239.8	482.3
D11	570.8	192.8	622.1	80.6	151.2	198.7	198.3	188	200.6	112.9	161.3	207.6
D12	411.3	180.6	297.3	78.6	155.5	129.2	129.5	160.5	111.5	80.7	98.9	221.7
D13	399.1	164.7	283.2	76.2	114.7	87.9	79.5	166.3	108.5	70.1	88	185.9
D14	229.4	208.4	198.6	99.2	148.6	99.3	79.1	148.6	66.6	79.1	77.7	164.3
D15	184.7	164.2	195.9	76.3	157.2	110.2	89.8	121.9	64.2	67.3	74.8	147.1
D16	156.8	156.1	215.7	76.1	93.5	89.7	40.1	88.4	20.5	72.9	59.6	143.5
D17	172.3	149.3	200.9	79.9	163.1	127.8	79.5	90.4	60.8	70	56.4	131.9
D18	258.8	251.7	245.7	92.9	205.7	225.6	165.9	169.7	128.1	147.7	144.1	232.3
D19	193.4	149.9	189.2	<	137.3	126.5	95.1	107.4	49.8	80.1	73.6	129.3
D20	73.3	59	96.2	<	70.1	<	<	<	<	<	<	70.2
D21	157.4	117.3	207	75.3	135.3	69.8	75.9	87.8	41.4	<	<	127.6
D22	602.2	402.7	748.5	200.7	479.4	411.8	326.6	342.4	288.4	234.1	228.1	453.7
D23	95.1	64.3	170.6	<	<	<	32.6	<	<	<	<	40.9
D24	114.5	72	130.4	<	143	67.3	25.2	30.3	36.9	<	<	62.1
< indicates limit of detection

## Sheet: Table S2
Table S2: IC50 values of convalescent sera against SARS-COV2 isolates in HAT-24.
	A2.2	B.1.319	Alpha	Beta	Gamma	Delta	Epsilon	Zeta	Eta	Kappa	Lambda	C36
AD015	434.1	297	557.1	40.2	122.1	200.5	498.1	162.6	212.7	128.9	72.5	436.7	Donor median age = 57
AD016	929.5	451.5	732.4	563.2	532	1093	1114	507.3	527	930.9	690.4	1009	IQR = 40-66
AD10	654	260.2	560.2	453.4	379.8	707.6	865	272.5	294.2	721.5	480.1	676.5	Female:Male ratio = 0.2:1
AD062	153.3	154.8	74.4	<	<	<	<	141.3	140.1	66	<	329.4
AD007	730	287.2	220.4	104.6	226.5	218.6	199.6	193.6	193.9	243.1	154.1	279
AD008	378.2	321.1	321.8	145.9	230.7	247.2	320.6	237.3	285.1	313.6	211.6	374.5
AD043	750	163.6	760	116.7	161.7	165.1	161.3	141.5	680	249.6	157.4	181.7
AD030	169.2	140.1	158.1	40.9	108.1	96.3	115.2	84.6	98.7	144	110.1	147.1
AD038	152.3	127.1	125.6	44.7	104.3	97.9	129.9	92.8	113.6	84.5	88.3	99.2
AD053	243.8	146.8	123.3	44.4	160.5	95.4	114.9	102.5	122.2	147.8	112.2	140.1
AD002	320	240	163.5	76.8	168.2	164.8	163.9	109.8	179.1	141.9	136.2	186.8
AD021	68	49.5	34.4	<	42.2	<	63.9	<	62.5	59.6	<	65.3
AD026	131.2	125.7	125.6	<	127.2	62.2	67.4	69.4	123.9	140	69.9	116.4
AD034	58.8	66.5	41.3	<	52.5	<	41.1	<	41	64.9	<	61.3
AD039	77.4	51.6	65.9	<	41.6	<	63.7	<	69.6	68.7	<	54.8
< indicates limit of detection

## Sheet: Table S3
Table S3: IC50 values of Vaccine sera against SARS-COV2 isolates in VeroE6.
	A2.2	B.1.319	Alpha	Beta	Gamma	Delta	Epsilon	Zeta	Eta	Kappa	Lambda	C36
D1	212.1	155.8	196.6	101	57.4	133.4	154	133.7	88.6	62.1	119	208.1	Donor median age = 37
D2	102.4	92.7	122.5	58.3	44.6	70.3	84.9	113.6	78.5	<	107.1	148.3	IQR = 30-46
D3	239	143.6	243	79.9	86.1	56.7	128.4	185.8	95	<	76.2	222.2	Female:Male ratio = 2.4:1
D4	307.5	170.8	229.6	<	134.6	148	220.9	180.6	189.4	127.9	223.1	370.5
D5	324.6	197.8	282.5	31.3	150.3	139.8	158.3	205.6	141.7	117.9	173.7	219.7
D6	370.2	66.1	220.9	<	41.6	44.1	113.8	151.2	38.2	<	88.5	217.7
D7	222	114.8	369.8	66.2	120.2	82.7	75.7	149.2	122.5	<	135.2	204.4
D8	752.1	537.6	1435	154.1	525.7	359	611	609.2	405.1	256.9	440.3	625.7
D9	621.2	313.2	730.6	33.7	269.9	308.4	439.1	268.7	303.8	141.5	305.6	439.3
D10	1074	609.4	1204	26.5	619.1	371.9	612.3	468.3	428.4	309.5	675.3	1035
D11	460.2	238.4	547.8	70.4	189.7	301.9	369	266	306	151.5	338.7	357.9
D12	510	222.5	391.1	44.3	165.1	203.2	260.7	255.7	283.6	121.1	190.1	314.6
D13	222.5	305.2	44.6	<	203.1	129.3	255.7	284.2	121	88.9	314.5	289.8
D14	198.3	155	371.3	14.76	223.7	113	133.9	161.5	94.79	<	131	278.1
D15	129.7	97.84	161.6	<	132.2	64.67	126.3	98.92	14.4	<	58.69	104.2
D16	129.3	104.4	181.4	35.65	78.31	28.14	43.04	78.32	21.04	<	61.93	128.5
D17	120	60	129.8	75.03	146.1	89.11	115.7	99.77	22.19	<	105.3	94.02
D18	222.2	197.1	235.8	57.09	152.3	291	241	200.7	166.3	72.57	273	264.5
D19	122.2	58	157.1	<	91.61	115.6	122.5	105.1	20.53	<	118.2	151.5
D20	<	<	31	<	<	<	<	<	<	<	<	55.1
D21	118.4	74.89	243.8	<	119.2	50.59	62.07	96.44	50.36	69.71	<	138.5
D22	400.2	338.8	743.2	142.8	465.8	464.3	524	369.3	315.7	209.4	330.6	308.6
D23	70.75	77.78	99.07	<	<	<	<	<	<	<	<	60.42
D24	61.85	46	130.6	<	66	43.19	36.75	44.9	<	15.04	18.14	77.57
< indicates limit of detection

## Sheet: Table S4
Table 4: IC50 values of convalescent sera against SARS-COV2 isolates in VeroE6.
	A2.2	B.1.319	Alpha	Beta	Gamma	Delta	Epsilon	Zeta	Eta	Kappa	Lambda	C36
AD015	1252	1218	1976	37.3	310.9	847.6	642.9	428.9	430.6	139.1	230	1023	Donor median age = 57
AD016	1333	866.9	611.8	1330	1156	1420	1420	870.6	1420	598.1	1264	1088	IQR = 40-66
AD10	814.6	450.8	1287	1294	805.6	1287	1473	574.8	821.8	411.8	970.5	570.8	Female:Male ratio = 0.2:1
AD062	616.8	497.3	542.2	66.3	152.7	128.4	<	423.7	428.9	84	<	520.1
AD007	329.1	636.5	410.8	121.5	326.2	264.4	324.9	302.4	243.5	225.5	241.5	337.6
AD008	418.1	635.6	353.4	140.3	282.1	321.8	353.4	313.6	267.1	206.4	338.1	640
AD043	288.7	335.7	288.7	101.9	353.9	335.7	335.7	168.4	236.1	161.4	170	315
AD030	170.9	167	163.7	108.1	149.3	115.9	140	121.8	95	17.7	111.4	180.5
AD038	178.4	173.8	169.9	<	165.7	120	161	157.9	134.7	37.4	95	162.2
AD053	312.8	312.6	312.6	99.5	169.8	134.6	150.6	156.8	152.1	77.5	117.6	166.1
AD002	202.2	516.2	158.8	96.5	311.4	155.6	167.5	165.4	158	103.6	135.7	283.5
AD021	53.2	41.5	41.4	41.4	42.1	40.7	40	<	79.4	<	<	48.1
AD026	160.6	129.9	123	50.2	41	61	66.5	61.4	60	41	41.1	94.3
AD034	71.1	41.2	63.7	34.7	62.5	50.7	50.3	52.4	40.8	42.4	63.4	77.8
AD039	42.1	42.3	42.3	<	121.2	40.9	65.5	42	<	<	41.3	42.3

## Sheet: Table S5
Table S5: Summary of NT50 values of Vaccine sera against SARS-COV2 isolates in HAT-24 and VeroE6.
	A2.2		B.1.319		Alpha		Beta		Gamma		Delta		Epsion		Zeta		Eta		Kappa		Lambda		C36
	HAT24	VeroE6	HAT24	VeroE6	HAT24	VeroE6	HAT24	VeroE6	HAT24	VeroE6	HAT24	VeroE6	HAT24	VeroE6	HAT24	VeroE6	HAT24	VeroE6	HAT24	VeroE6	HAT24	VeroE6	HAT24	VeroE6
D1	160	160	80	80	80	160	<	<	40	40	40	80	40	80	80	80	40	80	40	40	40	80	80	160	Donor median age = 37
D2	160	160	80	80	80	80	<	<	40	40	40	40	40	80	80	80	40	80	40	40	40	80	80	80	IQR = 30-46
D3	160	160	80	80	160	160	<	<	40	80	80	80	40	160	80	80	40	80	40	40	40	80	80	160	Female:Male ratio = 2.4:1
D4	160	320	80	160	160	160	40	40	80	80	80	80	80	160	160	160	80	160	80	80	40	160	160	320
D5	160	320	80	160	160	160	40	40	80	80	80	80	80	160	80	160	80	160	80	80	40	160	160	160
D6	160	320	80	80	160	320	<	<	40	80	40	80	40	80	80	160	40	40	40	40	40	80	80	160
D7	160	160	80	80	160	320	<	<	80	80	80	80	80	80	80	160	80	160	40	40	40	80	80	160
D8	640	640	320	640	1280	1280	160	80	160	320	160	320	160	640	320	320	160	320	160	160	160	320	320	320
D9	640	320	160	320	320	640	40	40	160	320	160	160	160	320	160	160	160	320	80	80	80	320	160	320
D10	640	640	320	320	640	640	80	40	320	320	320	320	160	640	320	320	320	320	160	160	160	640	320	640
D11	320	320	160	160	320	320	40	40	80	160	160	320	160	320	160	160	160	160	80	80	160	320	160	320
D12	320	320	160	160	160	320	40	40	80	160	80	160	80	160	160	160	80	160	40	80	80	160	160	160
D13	320	160	160	320	160	40	40	<	80	160	80	80	80	160	160	160	80	80	40	80	80	320	160	160
D14	160	160	160	160	160	320	40	<	160	160	80	80	40	80	80	160	40	80	40	40	40	80	160	160
D15	160	80	160	80	160	160	80	<	160	160	80	80	80	80	80	80	40	40	40	40	40	40	160	80
D16	160	80	160	80	160	160	40	<	80	40	80	40	40	80	80	80	40	40	40	<	40	40	80	80
D17	160	80	80	40	160	80	40	<	160	80	80	80	80	80	80	80	40	40	40	<	40	80	80	80
D18	160	160	160	160	160	160	80	<	160	160	160	160	160	160	160	160	80	160	80	80	80	160	160	160
D19	160	80	160	40	160	160	<	<	80	80	80	80	80	80	80	80	40	40	40	40	40	80	80	80
D20	40	40	40	40	80	80	<	<	40	40	<	<	<	40	<	40	<	<	<	<	<	40	40	40
D21	160	80	80	80	160	160	40	<	80	80	40	40	40	80	40	80	40	40	<	<	<	40	80	80
D22	640	320	320	320	640	640	160	80	320	320	320	320	320	320	320	320	160	320	160	160	160	320	320	320
D23	80	40	40	<	160	80	<	<	<	<	<	40	<	40	<	<	<	<	<	<	<	<	40	40
D24	80	40	40	40	80	80	<	<	80	40	40	40	40	40	40	40	<	<	<	<	<	40	40	80

## Sheet: Table S6
Table S6: Summary NT50 values of Convalescent sera against SARS-COV2 isolates in HAT-24 and VeroE6.
	A2.2		B.1.319		Alpha		Beta		Gamma		Delta		Epsion		Zeta		Eta		Kappa		Lambda		C36
	HAT24	VeroE6	HAT24	VeroE6	HAT24	VeroE6	HAT24	VeroE6	HAT24	VeroE6	HAT24	VeroE6	HAT24	VeroE6	HAT24	VeroE6	HAT24	VeroE6	HAT24	VeroE6	HAT24	VeroE6	HAT24	VeroE6
AD015	640	1280	320	640	640	1280	<	40	80	320	160	640	320	640	160	320	160	320	80	80	40	160	640	640	Donor median age = 45
AD016	1280	1280	320	640	640	2560	320	1280	320	2560	640	1280	1280	1280	320	640	320	1280	1280	640	640	1280	640	640	IQR = 36-63
AD10	640	640	320	320	320	1280	320	1280	320	640	320	1280	640	2560	160	640	320	640	640	320	320	640	640	320	Female:Male ratio = 0.3:1
AD062	160	320	160	320	80	320	<	<	<	<	<	<	<	<	160	320	80	320	80	40	<	<	320	320
AD007	640	320	160	320	160	320	80	80	160	320	160	160	160	320	160	160	160	160	160	160	160	160	320	320
AD008	640	640	320	320	320	640	80	80	320	320	160	320	320	640	160	320	320	320	160	160	160	320	640	320
AD043	640	640	160	640	640	640	<	80	160	320	160	640	160	640	160	640	640	640	160	160	160	160	160	640
AD030	160	160	80	160	160	160	<	<	80	80	80	80	80	160	80	80	80	80	80	40	80	80	160	160
AD038	160	160	80	160	80	160	<	<	80	160	80	80	80	160	80	80	80	80	80	40	80	80	80	160
AD053	160	320	80	160	80	160	40	80	160	160	80	80	80	160	80	160	80	80	80	80	80	80	80	160
AD002	320	160	160	160	160	160	80	80	160	160	160	80	160	160	80	160	160	160	80	80	80	80	160	160
AD021	40	40	40	<	40	40	<	<	40	40	<	<	40	40	<	<	40	<	40	<	<	<	40	40
AD026	80	80	80	80	80	80	<	<	40	40	40	40	40	80	40	40	80	40	80	<	40	40	80	80
AD034	80	80	40	40	40	40	<	<	40	40	<	40	40	40	<	40	40	40	40	<	<	<	40	80
AD039	80	40	40	40	40	40	<	<	40	80	<	40	40	40	<	40	40	40	40	<	<	<	40	40
AD017	80	40	40	40	40	40	<	<	40	40	<	<	40	40	40	<	40	<	40	<	<	<	40	40
AD040	40	40	<	40	<	<	<	<	<	40	<	<	<	<	<	<	<	<	40	<	<	<	<	<
AD048	40	<	40	40	40	<	<	<	40	<	40	<	40	40	<	<	<	<	<	<	<	<	40	40
AD060	40	<	40	<	40	<	<	<	40	<	<	<	40	<	<	<	40	<	<	<	<	<	<	40
AD036	<	<	<	<	<	<	<	<	<	<	<	<	<	<	<	<	<	<	40	<	<	<	<	<
AD046	40	<	<	<	<	<	<	<	<	<	<	<	<	<	<	<	<	<	<	<	<	<	<	<
AD067	40	<	40	40	40	<	<	<	<	<	<	<	<	<	<	<	<	<	40	<	<	<	<	<
AD313	40	<	<	40	40	40	<	<	40	<	<	40	40	40	<	<	40	40	40	40	40	<	<	40
	< indicates limit of detection (1/40)

## Sheet: Table S7
	Supplementary Table S7: End-point titers for two dose BNT162b2 or ChAdOx1 nCoV-19 vaccine recipients one month post their 2nd dose.
		Timepoint (4 weeks post second dose)			ID50 (SARS CoV2 variants)
		Sample ID	Vaccine	Ancestral	DELTA	GAMMA	BETA	Omicron
		W001	ChAdOx1	640	360	160	160	<	Donor median age = 33
		W002	BNT162b	320	160	160	160	<	IQR = 26-38
		W003	ChAdOx1	160	80	80	80	<	Female:Male ratio = 2.4:1
		W004	ChAdOx1	160	80	80	80	<
		W005	ChAdOx1	320	80	160	160	20
		W006	ChAdOx1	320	80	80	80	<
		W007	BNT162b	640	160	320	160	<
		W008	ChAdOx1	160	80	80	80	<
		W009	ChAdOx1	320	160	160	160	20
		W010	BNT162b	640	160	160	160	<
		W011	BNT162b	320	160	160	160	<
		W012	BNT162b	640	160	160	160	<
		W013	BNT162b	320	160	160	160	<
		W014	BNT162b	640	320	320	160	20
		W015	ChAdOx1	640	80	160	80	<
		W016	ChAdOx1	160	80	160	80	20
		W017	BNT162b	640	320	160	160	<
		< indicates limit of detection (1/20)

## Sheet: Table S8
		Supplementary Table S8: ID50s for ADAPT participants, polyclonal IgG samples, Alliance standard and WHO reference standard
					IC50 values					Fold change relative to Ancestral
		Sample ID	NOTES	Vaccine	Ancestral	BETA	GAMMA	DELTA	OMICRON	Ancestral	BETA	GAMMA	DELTA	OMICRON
		AD012	1st wave Convalescent	NA	554.454	147.064	296.342	215.082	<	1	3.77016	1.87099	2.57788	NA	Donor median age = 65
		AD015	1st wave Convalescent	NA	534.354	51.6708	157.995	249.049	<	1	10.3415	3.38209	2.14558	NA	IQR = 62-71
		AD010	1st wave Convalescent	NA	2471.29	1133.17	1437.54	1645.3	<	1	2.18086	1.71911	1.50203	NA	Female:Male ratio = 0:1
		AD016	1st wave Convalescent	NA	872.206	299.774	433.35	548.247	<	1	2.90955	2.01271	1.5909	NA
		AD043	1st wave Convalescent	NA	329.017	43.1874	141.259	233.216	<	1	7.61835	2.32918	1.41078	NA
		AD002	1st wave Convalescent	NA	185.253	31.5357	101.673	111.586	<	1	5.87438	1.82204	1.66018	NA
		AD007	1st wave Convalescent	NA	409.786	58.289	164.696	215.355	<	1	7.03026	2.48814	1.90284	NA
		AD065	1st wave Convalescent	NA	102.581	<	62.4178	70.4104	<	1	NA	1.64345	1.4569	NA
		AD030	1st wave Convalescent	NA	129.069	20.7307	57.9117	118.984	<	1	6.22598	2.22872	1.08476	NA
		AD019	1st wave Convalescent	NA	49.6604	<	21.9704	26.7344	<	1	NA	2.26033	1.85755	NA
		AD012	1st wave + Vaccinated	ChAdOx1	1689.93	904.534	1655.6	1656.16	170.104	1	1.86828	1.02073	1.02039	9.93466	Donor median age = 59
		AD015	1st wave + Vaccinated	ChAdOx1	5216.71	1687.44	3631.92	3055.01	265.13	1	3.09149	1.43635	1.70759	19.676	IQR = 49-73
		AD016	1st wave + Vaccinated	ChAdOx1	2096.15	788.251	1316.39	1370.74	138.439	1	2.65924	1.59235	1.52921	15.1413	Female:Male ratio = 0.2:1
		AD002	1st wave + Vaccinated	ChAdOx1	1268.79	389.536	502.49	490.247	118.628	1	3.2572	2.52501	2.58807	10.6955
		AD006	1st wave + Vaccinated	ChAdOx1	806.915	100.561	283.01	429.657	35.8645	1	8.02411	2.85118	1.87805	22.499
		AD065	1st wave + Vaccinated	BNT162b2	2476.85	1360.28	2640.89	2538.97	168.239	1	1.82084	0.937886	0.975534	14.7222
		AD011	1st wave + Vaccinated	BNT162b2	3123.9	385.688	494.965	1193.29	87.8514	1	8.09953	6.31135	2.61787	35.5589
		AD037	1st wave + Vaccinated	BNT162b2	1286.31	445.521	722.698	953.2	80.1544	1	2.88721	1.77987	1.34947	16.0479
		AD051	1st wave + Vaccinated	ChAdOx1	1743.46	532.383	1017.99	1065.42	77.2438	1	3.27482	1.71264	1.6364	22.5709
		AD054	1st wave + Vaccinated	ChAdOx1	446.533	204.213	302.42	308.463	37.8037	1	2.1866	1.47653	1.4476	11.8119
		AD083	2nd wave + Vaccinated	BNT162b2	6212.37	1940.4	4609.71	4690.55	189.005	1	3.20159	1.34767	1.32445	32.8688
		AD095	2nd wave + Vaccinated	BNT162b2	1897.1	460.496	868.014	745.276	91.1727	1	4.11968	2.18556	2.54549	20.8077
		AD097	2nd wave + Vaccinated	BNT162b2	1378.99	358.402	613.391	611.105	89.5702	1	3.84761	2.24814	2.25655	15.3956
		AD100	2nd wave + Vaccinated	ChAdOx1	1095.42	251.759	461.368	466.119	59.9043	1	4.35107	2.37429	2.35009	18.2862
		AD101	2nd wave + Vaccinated	ChAdOx1	4385.61	1416.89	2165.69	2360.23	189.005	1	3.09524	2.02504	1.85813	23.2037
		AD104	2nd wave + Vaccinated	BNT162b2	1452.2	343.285	721.414	603.596	79.5221	1	4.23031	2.01299	2.40591	18.2616
		AD106	2nd wave + Vaccinated	ChAdOx1	6542.02	2086.04	3027.65	3710.19	187.014	1	3.1361	2.16076	1.76326	34.9815
		AD109	2nd wave + Vaccinated	ChAdOx1	1309.43	211.737	401.546	675.707	45.8309	1	6.18421	3.26096	1.93786	28.5708
		AD096	2nd wave + Vaccinated	BNT162b2	4911.86	949.285	2148.42	2171.1	103.826	1	5.17427	2.28627	2.26239	47.3085
		AD084	2nd wave convalescent	NA	204.385	46.2959	96.8157	216.915	<	1	4.41475	2.11107	0.942235	NA	Donor median age = 46
		AD095	2nd wave convalescent	NA	90.8599	19.5839	57.0439	118.998	<	1	4.63952	1.59281	0.763544	NA	IQR = 38-60
		AD098	2nd wave convalescent	NA	156.978	43.5774	45.4545	139.217	<	1	3.60228	3.45352	1.12757	NA	Female:Male ratio = 0.3:1
		AD083	2nd wave convalescent	NA	189.524	37.4219	84.1828	65.1196	<	1	5.06453	2.25134	2.9104	NA
		AD087	2nd wave convalescent	NA	96.1994	26.3021	63.9067	120.815	<	1	3.65748	1.50531	0.796253	NA
		AD096	2nd wave convalescent	NA	71.3881	<	11.6787	53.3717	<	1	NA	6.11268	1.33756	NA
		AD103	2nd wave convalescent	NA	168.355	115.973	83.0631	102.121	<	1	1.45167	2.02683	1.64859	NA
		AD101	2nd wave convalescent	NA	163.767	74.5304	120.319	46.498	<	1	2.19731	1.3611	3.52202	NA
		AD106	2nd wave convalescent	NA	482.052	101.896	163.627	339.045	<	1	4.73081	2.94604	1.42179	NA
		AD107	2nd wave convalescent	NA	87.3236	18.617	48.3311	68.0691	<	1	4.69054	1.80678	1.28287	NA
		AD123	Delta wave donors	NA	731.918	231.269	359.483	1288.99	42.3866	1	3.1648	2.03603	0.567821	17.2677	Donor median age = 39
		AD133	Delta wave donors	NA	761.573	175.552	278.119	496.756	45.2443	1	4.33816	2.7383	1.53309	16.8325	IQR = 35-49
		AD143	Delta wave donors	NA	354.782	82.604	161.48	361.911	33.1126	1	4.29498	2.19706	0.980303	10.7144	Female:Male ratio = 1.5:1
		AD144	Delta wave donors	NA	761.068	126.65	193.586	298.311	40.2354	1	6.00922	3.93143	2.55125	18.9154
		AD146	Delta wave donors	NA	588.889	132.21	175.741	279.755	34.1161	1	4.4542	3.35088	2.10502	17.2613
		AD147	Delta wave donors	NA	887.522	182.395	262.807	439.08	21.2535	1	4.86592	3.37708	2.02132	41.7589
		AD113	Delta wave donors	NA	845.146	248.136	451.564	591.637	77.0302	1	3.40598	1.8716	1.42849	10.9716
		AD114	Delta wave donors	NA	477.328	306.644	235.385	398.164	<	1	1.55662	2.02786	1.19882	NA
		AD115	Delta wave donors	NA	1320.39	419.327	891.65	802.997	106.755	1	3.14884	1.48084	1.64433	12.3684
		AD118	Delta wave donors	NA	976.354	205.748	165.475	607.73	74.1231	1	4.74538	5.90032	1.60656	13.1721
		Priv_1033	Privigen /CZ1500, Lot: P100371033, 06.10.2021	NA	1771.23	546.029	596.7	854.03	92.3758	1	3.24384	2.96838	2.07397	19.1742
		Priv_4850	Privigen /CZ1500, Lot: P100374850, 06.10.2021	NA	1333.57	454.403	500.162	671.795	82.0589	1	2.93477	2.66627	1.98508	16.2513
		Priv_7450	Privigen /CZ1500, Lot: P100367450, 06.10.2021	NA	1537.39	470.79	562.895	785.642	93.2576	1	3.26554	2.73121	1.95685	16.4854
		Priv_0301	Privigen /CZ1500, Lot: P100360301, 06.10.2021	NA	1685.2	496.292	546.596	891.609	103.325	1	3.39557	3.08307	1.89006	16.3096
		Priv_0723	Privigen /CZ1500, Lot: P100370723, 06.10.2021	NA	1639.26	440.975	530.311	840.468	101.426	1	3.71735	3.09113	1.95041	16.1622
		CSL_869	COVIG US/CA/ERC 10%, CZ1500, P100296869, 18.01.2021 (date of aliquoting)	NA	472.93	183.527	173.757	262.849	23.475	1	2.5769	2.72178	1.79925	20.1461
		Alliance	Plasma Alliance STD		322.476	58.8136	140.248	230.95	<	1	5.48302	2.29932	1.3963	NA
		WHO G	WHO G STD		496.351	122.048	196.81	554.104	<	1	4.06687	2.52199	0.895773	NA
		< indicates limit of detection (1/20)

## Sheet: Table S9
	Supplementary Table 9:		Neutralization titres for sera from healthy donors 1 month post third vaccine dose.
				IC50 values					Fold change relative to Ancestral
	Sample ID		Vaccine	Ancestral	BETA	GAMMA	DELTA	OMICRON	Ancestral	BETA	GAMMA	DELTA	OMICRON
	VPVL001	Naïve vaccinated	BNT162b2 x3	706.19	164.563	198.862	249.765	55.5323	1	4.29132	3.55115	2.82742	12.7167	Donor median age = 38
	VPVL002		BNT162b2 x3	572.963	84.6973	118.897	207.375	54.468	1	6.76483	4.819	2.76294	10.5193	IQR = 30-47
	VPVL003		BNT162b2 x3	331.85	116.084	142.578	418.901	41.0863	1	2.8587	2.3275	0.792191	8.07691	Female:Male ratio = 1.8:1
	VPVL004		BNT162b2 x3	253.636	<	87.8285	316.664	35.1103	1		2.88785	0.800963	7.22398
	VPVL005		BNT162b2 x3	363.026	136.886	108.791	171.316	50.2874	1	2.65203	3.3369	2.11904	7.21902
	VPVL006		BNT162b2 x3	433.65	129.477	131.125	305.218	56.507	1	3.34924	3.30714	1.42079	7.67426
	VPVL007		BNT162b2 x3	312.627	132.544	149.036	187.582	<	1	2.35866	2.09767	1.66662
	VPVL008		BNT162b2 x3	470.835	102.041	145.772	314.163	23.553	1	4.61416	3.22993	1.4987	19.9904
	VPVL009		BNT162b2 x3	635.134	135.78	147.391	332.996	32.2148	1	4.67766	4.30918	1.90733	19.7156
	VPVL010		BNT162b2 x3	650.839	220.271	260.85	550.041	22.9367	1	2.95472	2.49507	1.18326	28.3755
	VPVL011		BNT162b2 x3	470.849	102.031	144.735	347.155	20.7256	1	4.61474	3.25319	1.35631	22.7182
	VPVL012		BNT162b2 x3	3281.17	1077.88	1014.95	3145.46	108.5	1	3.04408	3.23285	1.04315	30.2411
	VPVL013		BNT162b2 x3	332.991	80.913	128.06	249.022	32.0389	1	4.11543	2.60028	1.3372	10.3934
	VPVL014		BNT162b2 x3	1090.99	185.831	206.814	514.231	48.0912	1	5.87084	5.27519	2.12159	22.6858
	VPVL015		BNT162b2 x3	650.041	102.696	148.999	392.855	35.9759	1	6.32976	4.36272	1.65466	18.0688
	VPVL016		BNT162b2 x3	429.257	123.507	92.167	204.639	24.7567	1	3.47557	4.65739	2.09763	17.339
	VPVL017		BNT162b2 x3	1595.39	276.419	345.157	730.654	72.1098	1	5.77166	4.62223	2.18352	22.1245
	VPVL018		BNT162b2 x3	1280.42	137.071	178.25	461.89	41.6242	1	9.34127	7.18324	2.77212	30.7613
	VPVL019		BNT162b2 x3	992.484	270.372	311.787	503.599	62.9449	1	3.67081	3.18321	1.97078	15.7675
	VPVL020		BNT162b2 x3	220.479	<	78.1803	118.832	25.6895	1		2.82013	1.85538	8.58243
	VPVL021		BNT162b2 x3	1636.6	414.534	237.747	616.526	71.4316	1	3.94806	6.8838	2.65456	22.9115
	VPVL022		BNT162b2 x3	604.662	204.404	176.276	389.633	35.0246	1	2.95817	3.43019	1.55187	17.2639
	VPVL023		BNT162b2 x3	4207.9	656.668	585.635	1121.1	142.679	1	6.40796	7.18519	3.75338	29.4921
	VPVL024		BNT162b2 x3	195.299	<	87.0274	69.6975	21.9316	1		2.24411	2.80209	8.90489
	VPVL025		BNT162b2 x3	405.787	144.738	182.297	257.604	47.0731	1	2.80359	2.22597	1.57523	8.62035
				NT50					IC50
				Ancestral	BETA	GAMMA	DELTA	OMICRON	Ancestral	BETA	GAMMA	DELTA	OMICRON
			Average titres (Boosters)	528.571	170.909	156.667	343.333	40.8333	774.634	227.246	216.368	487.076	48.4288
			Fold change (Boosters)	1	3.09271	3.37386	1.53953	12.9446	1	4.40333	3.82084	1.90835	16.9744
	< indicates limit of detection (1/20)

## Sheet: Table S10
Supplementary Table S10. Genomic viral sequences for SARS-CoV-2 variants used in this study.	Variant	Lineage	Seq ID	GISAID ID
	Clade A	A.2.2	nCoV_715	hCoV-19/Australia/NSW2715/2020
	Clade B	B.1.319	nCoV_713	hCoV-19/Australia/NSW2713/2020
	Alpha	B.1.1.7	RCoV0066	hCoV-19/Australia/NSW-R0066/2021
	Beta	B.1.351	nCoV_2463	hCoV-19/Australia/NSW4463/2021
	Gamma	P.1	nCoV_2318	hCoV-19/Australia/NSW4318/2021
	Delta	B.1.617.2	nCoV_2605	hCoV-19/Australia/NSW4605/2021
	Epsilon	B.1.429	nCoV_1646	hCoV-19/Australia/NSW3646/2020
	Zeta	P.2	nCoV_2299	hCoV-19/Australia/NSW1508/2021
	Eta	B.1.525	nCoV_2444	hCoV-19/Australia/NSW-R0187/2021
	Kappa	B.1.617.1	RCoV0206	hCoV-19/Australia/NSW-R0206/2021
	Lambda	C37	nCoV_2431	hCoV-19/Australia/NSW4431/2021
	N/A	C36	nCoV_1629	hCoV-19/Australia/NSW3629/2020
	Omicron	B.1.1.529	RCoV_1933	hCoV-19/Australia/NSW-RPAH-1933/2021

[truncated: 1 more sheets: Table S11]
