# Supplementary material for: Platform for isolation and characterization of SARS-CoV-2 variants enables rapid characterization of Omicron in Australia
Source: Nat Microbiol. 2022 May 30;7(6):896–908. doi: 10.1038/s41564-022-01135-7 (PMC9159941; doi:10.1038/s41564-022-01135-7)
Supplement: Source Data Fig. 1 — Statistical source data for Fig. 1. [file 41564_2022_1135_MOESM6_ESM.xlsx]

## Sheet: Sheet1
	B.1.525-Eta		B.1.617.1-Kappa		B.1.351-Beta		b117-Alpha		p1-Gamma		p2-Zeta		B.1.617.2-Delta		b1427/29-Epsilon		C36		B.1.517..1		bB.1.526		c37
Diagnostic Ct	TCID50/ml	Diagnostic Ct	TCID50/ml	Diagnostic Ct	TCID50/ml	Diagnostic Ct	TCID50/ml	Diagnostic Ct	TCID50/ml	Diagnostic Ct	TCID50/ml	Diagnostic Ct	TCID50/ml	Diagnostic Ct	TCID50/ml	Diagnostic Ct	TCID50/ml	Diagnostic Ct		Diagnostic Ct		Diagnostic Ct
19	4064.4	17.06	2305.3	21.04	37.9527	18.37	85.3815	16.18	6915.9	16.52	6915.9	22.08	9	13.31	62243.1	21.95	7290	21.885	30453.5	23.91	1216.06	17	270
24	107.489			18.01	58.1697	16.03	4711.75			29.21	85.3815	17.18	16.7259	17.41	5533.43	22.56	256.144	30.76	257.332
				17.11	62243.1	15.43	2187					29.2	729					21.48	62243.1
						10	62243.1					20.69	150.533					22.48	27667.5
												24.37	50.1778					27.475	144.041
												19.3	150.533					22.205	44699.6
												14.67	69159					17	12298.4
												19.37	92225					21.375	36895.2
												18.7	30741.7					19.36	62243.1
												17.25	51861.9					25.83	0.1
												26	1216.06					21.885	2305.3
																		25.32	3074.17
																		35.995	9.58
																		32.95	3
																		42.45	0.1
																		40.45	0.1
																		37.815	0.1
