# Supplementary material for: Platform for isolation and characterization of SARS-CoV-2 variants enables rapid characterization of Omicron in Australia
Source: Nat Microbiol. 2022 May 30;7(6):896–908. doi: 10.1038/s41564-022-01135-7 (PMC9159941; doi:10.1038/s41564-022-01135-7)
Supplement: Source Data Fig. 2 — Statistical source data for Fig. 2. [file 41564_2022_1135_MOESM8_ESM.xlsx]

## Sheet: Panel A
	Virus dilution	HAT-24								VeroE6-TMPRSS2								VeroE6
	200	18.4	19.4	18.8	17.2	18.6	18.2	17.9	17.9	85.2	84	84	79.2	82.3	82.7	75.7	82.2	96.3	94.5	96.2	96	91.4	96	94.4	94.8
	1000	24.9	22	23.9	22.4	23.1	22.8	23.3	23.3	90.5	91.5	89	87.5	90.5	92.2	88	88.1	72.1	100.6	98.9	100.4	99.7	94.4	99	88.5
	5000	37.9	39.9	37	38	38.8	37	40.4	36.9	92	91.2	98.1	90.1	93.2	91.8	83.8	92.4	105.1	99.3	99.9	99.9	95.9	99.4	99.9	87.5
	25000	72.9	73.2	75.7	75.3	74.3	74.1	74	71.7	100.5	94.2	103.1	95.6	97.1	96.3	89.4	95.2	106.3	104	104.3	103	100.8	94.9	100.3	73.5
	125000	105	107.1	105.3	105.6	106.5	107.3	104.7	103.2	96	94.9	103.8	96.9	99	102.7	92.6	76	105.9	102.6	102.8	106.4	95.9	101.9	105.4	68.7
	625000	84.9	112.3	115.6	117.1	115.1	112.1	112.7	112.9	95.9	98	107.9	97.5	100.1	103.3	94.5	96.9	104	103.5	103.5	106.2	95.3	103.5	103.6	76
	3130000	105.1	103.7	106.7	105.9	109	111.4	112	112.7	99.5	104.4	106.8	100.5	99.3	99.9	95.2	97.1	102.8	99	101.8	101.8	98.3	98.6	98.5	91.3
	15600000	107.1	100.2	101.6	110.2	115.4	115.6	116.4	115.2	101.3	103.3	103.5	100.4	101.8	104.8	96.7	101.9	103.9	100.6	100.2	104.3	102.3	102.2	105.7	98.9
	78100000	107.3	105.1	112.2	117.3	117	115.3	117	111.4	101.7	103.4	104.2	100.3	101.2	102.3	99.7	98.1	107.9	103.5	102.9	103.2	98.1	97.2	98.9	100.8
	391000000	114.1	110.2	107.1	106	99.8	104.6	106.3	108.1	99.8	103.9	100.3	99.5	103.6	105.8	96.5	100.3	109.7	104.6	107.5	108.3	98.3	98.6	96.7	99.4
	1950000000	110.4	103	98.6	106.2	106.2	104.2	101.4	105.9	93.9	101.9	106.7	101.9	104	106.2	91	101.5	111.3	83.5	105.5	107	103.1	100.3	104.4	91.3
	9770000000	109	94.4	101	104	101.7	93.6	97.4	98.9	102.7	103.7	108.4	96.8	103	105.9	79.2	100.3	112.7	110.2	112.5	110.6	73.9	104.2	102.7	73.2

## Sheet: Panel B
										Normalized cell numbers (VeroE6)
	Dilution	A.2.2					B.1.319					Alpha (B.1.1.7)					Beta (B.1.351)					Gamma (P.1)					Delta (B.1.617.2)					Epsilon (B1.429)					Zeta (P.2)					Eta (B.1525)					Kappa (B.1.617.1)
	200	0	0	0	0	0	0	0	0	0	0	0	0	0	0	0	0	0	0	0	0	0	0	0			0	0	0	0	0	0	0	0	0	0	0	0	0	0	0	0	0	0	0	0	0	0	0
	1000	6	5.2	0	0	9.2	4.6	2.9	3.7	-0.2	0.1	15.4	15.9	10.3	4.8	14.8	10.7	7.7	6.9	5.6	9.3	9.6	7	3.5			11.1	8.7	3.3	14.3	25.5	12.4	36.1	32.2	39.1	34.6	18	15.1	8.9	11.6	13.3	13	15.3	46.1	53.5	38.8	30	16.4	19.1
	5000	13	13	11	11.4	20.9	8.5	8	9	8.1	8.9	47.7	41.5	42.6	12.2	72.6	24.2	19.4	21.2	12.2	13.6	5.3	13.2	14.2			25.1	40.8	47.7	35	41	26.9	77.7	59.6	87	75.7	36.9	28.9	20.9	34.7	28.3	70	61.7	79.6	90.8	68.5	69.6	42.7	48.7
	25000	37.2	42.9	38.2	33.7	36.8	13.2	20	16.9	21.6	18.3	78.1	81.8	81.9	69	109.2	61.8	41.1	58.3	36.4	32.5	36.4	36.8	39			68.8	66.1	73.9	65.7	89.9	61.2	99.1	81.7	94.6	90.1	70.8	59.2	41.9	78.8	67.3	78.9	87.8	96.8	103.5	90	94.7	84.1	98.3
	125000	61.4	93	74.6	57.2	99	32.8	50.6	40.9	72.5	56.4	92.9	96.9	112.2	88.9	106.7	82.3	98.6	84.9	58.1	95.2	64.1	48.6	76.4			104.1	91.9	93.9	102.5	94.3	79.9	98.6	87.6	106.7	82.1	90.8	88.4	84	95.5	87.7	100.3	94.1	100.2	101.4	99	97.1	98.3	96.1
	625000	85.8	94.8	90.7	95.2	97.5	67.9	78.6	77.3	81.2	96.5	100.7	99.6	103.4	106.7	104.8	96.3	102.1	96.8	79.7	101.9	68.2	86.7	98.1			101.2	93.9	101.3	103.3	103.1	94.9	98.6	84.2	88.2	86.4	88	106.9	98.1	95.3	72.4	102.3	97.6	97.8	93.7	101.9	88.2	92.6	95.5
	3125000	94.6	105.2	95.5	97.5	89.8	89.2	91.4	96.4	96.7	95.6	97.3	98.9	103.6	109.6	95.8	100.4	108.5	112.7	95.9	95.6	61*	102.1	100.1			102.9	85.9	90.5	99	94.7	96.7	109.5	89.9	92.4	91.7	93.5	104.8	100.6	99.7	90.3	103.3	100.8	98.4	91.6	105.2	91.6	94.4	94.7
	15625000	100	101.7	99.8	98	97.4	100.7	95.2	107.3	101.9	98.8	101.2	99	97.1	109.2	87.3	100.1	106.4	110.5	93.8	91.8	106.9	104.2	99.8			108.6	88	93.4	106	97.3	104	111.5	104.9	88.7	104	96	100.5		108.7	90	105.1	95.8	101.3	94.6	107.9	95.3	99.1	93.4
[truncated: 10 more columns]

## Sheet: Panel C
										Normalized cell numbers (HAT-24)
	Dilution	A.2.2		B.1.319		Alpha (B.1.1.7)		Beta (B.1.351)		Gamma (P.1)		Delta (B.1.617.2)		Epsilon (B1.429)		Zeta (P.2)		Eta (B.1525)		Kappa (B.1.617.1)		Lambda (C.37)		C.36
	10	0	0	0	1.73119	0	0.485188	0	0	0	0.264705	0	0.268963	0	0.575982	0	0.672176	0	0.78579	0	-0.92466	0	0	0	0
	50	5.02622	5.39303	0	0	4.80813	3.57528	0	0	0	0	1.96727	2.90095	2.2018	2.47958	2.4417	1.81407	4.08269	6.76463	0	0	0	0	0	1.0584
	250	14.987	15.6682	9.81565	8.87705	15.3948	14.5357	2.95879	4.57419	20.7604	25.0821	8.53764	8.81813	6.41342	5.3309	10.0502	10.5119	21.3188	21.5751	0	0	0	0	1.96031	2.63571
	1250	54.5373	54.0744	39.9676	41.5778	49.3818	51.7242	18.4474	20.8706	82.2259	89.0758	27.1191	24.2835	19.7917	18.4519	36.3542	37.0628	54.4074	59.0667	30.1143	25.4168	10.3237	8.02954	12.1201	11.7371
	6250	95.1663	95.5025	82.3046	85.2748	84.6056	84.6056	57.9705	61.3394	114.417	109.75	60.6242	60.3206	55.8948	59.7592	75.1298	73.3886	85.3351	84.686	73.7789	69.1784	56.7973	52.843	37.8347	37.0687
	31250	107.481	109.105	103.062	102.687	96.3694	96.0353	89.0984	95.8279	109.928	108.097	86.1487	81.1729	87.9742	88.3336	96.8379	96.3722	93.3767	97.5618	88.0883	88.8589	87.0133	77.648	73.6433	75.8507
	156250	110.856	112.856	110.483	109.824	100.537	98.9464	109.927	108.73	108.939	104.45	96.0466	93.0688	98.6686	97.725	100.15	99.2067	97.8266	97.7156	96.9754	96.1192	92.5455	94.7525	93.0404	95.359
	781250	111.127	112.586	108.585	112.813	99.1055	97.8051	108.04	117.1	101	100	100	100	93.7503	96.6343	103.09	107.714	92.5738	101.845	100	100	81.6071	73.8292	88.811	90.0794

## Sheet: Panel F
						TCID50/ml (VeroE6, 72hpi)
Experiment#	A.2.2	B.1.319	Alpha (B.1.1.7)	Beta (B.1.351)	Gamma (P.1)	Delta (B.1.617.2)	Epsilon (B1.429)	Zeta (P.2)	Eta (B.1525)	Kappa (B.1.617.1)	Lambda (C.37)	C.36
1	3510000	5000000	330000	1570000	1570000	700000	1050000	1570000	313000	256000	700000	1570000
2	4290000	9620000	93500	700000	2870000	857000	383000	1570000	171000	313000	1050000	1280000
3	5250000	17600000	171000	2320000	1570000	700000	209000	2870000	857000	468000	573000	2870000
4	859000	3510000	265000	1050000	573000	857000	313000	573000	256000	313000	1570000	2350000
5	1280000	2870000	468000	1050000	857000	573000	209000	700000		700000		859000
6	1570000	9620000	313000	1280000	700000	468000		1570000		171000
7	2870000	2870000	857000	3510000				209000		857000
8	1920000	1570000	468000	1570000				700000		265000
9	1570000		93500	859000						209000

## Sheet: Panel G
						TCID50/ml (HAT-24)
		Experiment # (24hpi)						Experiment # (72hpi)
		1	2	3	4	5	6	1	2	3
	A.2.2	1227.5	1809.5	1160				48200000	59000000	35400000
	B.1.319	1931	1983	1497	946.1			21500000	39400000	30400000
	Alpha (B.1.1.7)	1181.5	781.3	885.2	230.95	943.1	1936.31	21600000	72100000	46800000
	Beta (B.1.351)	5111.5	4126.5	2116	5375.04	4612.5		48200000	158000000	103000000
	Gamma (P.1)	516.65						48200000	39400000
	Delta (B.1.617.2)	3529.5	2738.5	3068.5	996.2	3332	4465.89	26300000	72100000	49200000
	Epsilon (B1.429)	4128	3419	2199						67100000
	Zeta (P.2)	2275	1435.5	2928.5				32200000	289000000	160000000
	Eta (B.1525)	909	397.1	1427.5				48200000	39400000	40200000
	Kappa (B.1.617.1)	2359.5	2076.5	1122.5	704.75	2997	2584.26	11800000	59000000	35400000
	Lambda (C.37)	4497.5	1792	6805.5				88200000	72100000	43200000
	C.36	8806.5	6754	4598.5	8944			161000000	132000000	132000000

## Sheet: Panel H
											% Neutralization: AB-3467 - HAT24
	Concentration (ug/ml)	A.2.2				B.1.319				Alpha (B.1.1.7)				Beta (B.1.351)				Gamma (P.1)				Delta (B.1.617.2)				Epsilon (B1.429)				Zeta (P.2)				Eta (B.1525)				Kappa (B.1.617.1)				C.36				Lambda (C.37)
	10	92.2337	106.42	86.3836	95.6108	87.0829	94.7442	92.8138	94.3943	94.6085	98.9353	101.672	100.402	100.97	99.1198	94.3362	97.63	114.316	108.908	99.5676	100.824	96.4243	102.901	92.9861	98.0746	98.8535	120.187	98.6861	111.984	100.998	105.736	96.9165	99.5857	88.6178	97.2289	89.6559	98.8807	102.188	106.203	113.631	102.225	104.574	111.792	97.7499	93.139	100	100
	5	94.9992	94.0685	93.9754	98.9214	92.5242	90.4973	100.644	103.684	101.758	99.1325	104.285	103.41	96.4312	97.63	105.894	102.612	99.5676	100.824	101.839	102.865	92.5985	100.75	98.1246	104.051	107.439	111.529	99.7743	106.232	98.2845	97.595	100.298	99.5079	87.634	95.523	85.928	97.5268	102.113	104.083	106.578	112.281	99.791	93.139	103.959	101.033	96.2846	86.5137
	2.5	89.9468	93.6297	98.4826	96.4883	105.615	103.178	101.561	100.149	101.203	101.561	94.0662	100.846	95.9889	102.169	93.1373	103.019	101.343	104.364	98.5759	100.398	93.0861	100.025	91.7108	98.3872	101.472	106.602	96.7369	101.676	92.5013	99.9194	101.499	101.31	88.4012	93.5913	86.3161	94.2864	95.5469	119.616	98.9236	116.258	100.098	105.373	98.5614	103.234	94.7594	88.7729
	1.25	89.1757	96.4484	96.0096	97.2461	99.6546	94.3822	96.1196	97.4468	89.6778	103.965	96.4576	101.733	80.2646	92.7416	89.8435	93.1839	91.4383	96.3159	88.9015	98.0916	96.0617	101.663	92.9111	102.288	91.7265	100.575	94.9312	104.223	85.5947	91.3001	88.9535	90.9665	73.3634	84.6914	80.2234	82.4348	93.6521	107.384	91.5885	111.718	90.6306	97.4794	92.2905	99.7172	76.2184	69.698
	0.625	80.4271	87.6733	80.3341	89.3485	101.971	93.0913	98.7256	98.4723	85.2155	87.2001	90.5407	88.9629	88.7262	100.028	90.5302	96.2915	83.828	73.7385	81.9715	87.2872	92.9611	100.8	97.2619	101.325	92.8386	96.5217	99.4395	94.9073	59.0808	52.5524	55.1771	52.0408	52.2329	61.1238	58.795	61.2501	87.8177	105.321	91.2133	105.133	72.1501	77.0069	78.4578	76.5397	14.1417	19.6039
	0.3125	38.5325	46.6163	42.7339	46.3237	59.3214	27.0356	55.5813	44.4695	55.7913	65.8993	73.6159	74.7993	35.4777	60.6645	31.3924	48.5366	57.6183	54.4127	54.4934	58.4946	92.4235	100.525	89.7479	95.8367	68.7309	70.6801	71.8281	73.5381	23.9476	21.8345	21.4341	18.7649	30.6239	36.816	34.0539	37.1319	59.4339	68.3637	58.2333	66.9567	44.5215	45.3945	41.8041	49.8332	0.347942	0
	0.15625	11.8747	3.23251	12.3799	5.78528	0	0	0	0	26.8355	38.2256	42.5399	41.2456	3.16775	0	0.374388	0	26.1967	30.5784	24.5247	29.3216	65.4805	65.1679	55.1659	59.9419	31.003	32.5217	31.3617	29.843	7.02052	6.04182	6.35322	5.19657	16.1909	19.0161	17.9691	19.0342	20.6758	34.652	20.8634	27.1668	19.8684	20.0652	14.6427	10.5605	0	0
	0.078125	0	0	0	0	0	3.36412	3.49683	0	19.9941	28.8818	24.0004	29.5968	9.44118	5.36753	7.17157	8.48678	10.1111	15.496	13.4551	14.5505	12.9198	19.1586	18.3834	19.0836	11.6188	7.52915	8.16293	9.93274	2.57187	0.848023	2.92777	1.49308	6.89383	8.07627	8.54564	7.53469	-0.0539349	14.5038	0.640184	17.2052		4.28969	1.38789	7.58496	0	0

## Sheet: Panel I
											% Neutralization: AB-3467 - VeroE6
	Concentration (ug/ml)	A.2.2				B.1.319				Alpha (B.1.1.7)				Beta (B.1.351)				Gamma (P.1)				Delta (B.1.617.2)				Epsilon (B1.429)				Zeta (P.2)				Eta (B.1525)				Kappa (B.1.617.1)				C.36				Lambda (C.37)
	10	82.7	87.1	94.3	88.7	100.8	97.5	90.9	89	99.9	94.5	92.8	95.1	89.9	89.7	86.6	79.6	85.5	91.6	73.7	85.1	70.9	73.7	79.2	76.4	87.1	61.5	88.9	75.2	62.7	71.6	72.7	78.9	80.3	74.1	77.3	93.1	67.7	82.2	85.6	76.9	64.9	84	74.9	85.2	105	114
	5	86.1	99.5	97.9	96.4	96.4	83.5	100.1	91.1	97.5	85.7	93.4	102	89.8	79.6	86.6	94.9	73.7	85.1	88.6	90.6	46.4	86.7	91.2	87.3	99.9	90.4	109.6	97.7	67.8	69.4	79.3	98.9	81.6	85.6	89.1	82.6	80.9	90.6	79.7	90	91.9	85.2	105.8	95.2	102.283	110
	2.5	103.8	102.5	103.9	94.3		92.7		92.5	101.1	109.8	97.2	101.3	110.3	97.7	104.9	109.5	87.8	99.1	85.4	101.4	94.5	98.5	93.9	93.8	116.9	99.5	98.1	98.7	70.5	93.3	84.2	100.9	104.4	102.9	91.9	103.7	99.2	107.5	89.2	96.1	99.3	84.8	95.1	113.7	104.153	107.483
	1.25	101.7	100.4	103.7	108.3	113.2	54.3	112.6	102.2	105.9	100.6	105.3	104.2	108.7	58.5	114.1	112.7	93.6	97	90.1	84.5	97.1	95.6	97.1	100.6	91.9	112.8	107.1	106.4	57.3	95.5	40.1	80.6	94.5	103.7	103.2	101.4	91.3	114.6	103.5	97.2	104.9	113.3	105.2	110	105.883	107.407
	0.625	109.4	39.4	106.2	102.4	28.8	-5.7	113.5	41.8	107.4	101.1	105.8	108	100.6	64.4	12.6	46.9	25.3	58.1	94	94.6	97.9	94.9	100.1	98.6	106.1	104.9	112.8	104.2	26.7	36.7	37.2	35.1	91.3	81.4	116.5	93	83.3	104.3	91.1	60.4	118.7	114	116.9	51.7	52.4564	101.591
	0.3125	39.4	18	16.2	9.7	6.3	-6.3	10.9	33.1	52.6	59.4	64.7	94.2	2.9	-4.6	-1	-3.3	28.1	15.8	23.3	22.1	89.2	102.4	97.4	101.7	102.9	111.7	110.1	105.3	-6.2	-0.4	8.2	6	86.6	93.2	75.2	75	38.3	24	15.6	25.8	88.3	93.4	60.1	90.2	16.7918	52.8564
	0.15625	1.1	6.2	3.2	7	8.7	4.3	11.9	5.4	28	7.3	3.9	2.8	-1.1	-4	-3.8	-3.1	2.8	17.7	7.8	1.3	46	48	62.6	35.6	86.2	73	102.6	74.8	-0.6	0.7	-1.4	6	29.8	36.1	9.6	23.3	5.4	4.6	10.9	5.7	-10.4	6.6	88.1	0.4	0	5.09456
	0.078125	2.9	6.5	-1.6	5.8	1.7	0.3	2.4	3.9	0.1	-1.6	-3.4	7.4	-5.3	-2.3	-5.1	6.1	-1.9	-3.7	10.7	-3.9	-11.7	6.9	9.5	3.7	49.1	39.2	39	28	-4	-0.9	-9	-4.7	13.9	24.4	15.7	26	-1.6	-4	8	4.6	1.4	-9.8	2.1	-11.2	0	0

## Sheet: Panel J
		Correlation - AB3467
		IC50 (HAT24)	IC50 (VeroE6)
	A.2.2	0.3793	0.4075
	B.1.319	0.4431	0.645
	Alpha (B.1.1.7)	0.2319	0.2619
	Beta (B.1.351)	0.4592	0.616
	Gamma (P.1)	0.3697	0.484
	Delta (B.1.617.2)	0.1473	0.1585
	Epsilon (B1.429)	0.1323	0.09004
	Zeta (P.2)	0.7111	0.9641
	Eta (B.1525)	0.2873	0.2028
	Kappa (B.1.617.1)	0.3184	0.4045
	C.36	0.261	0.2143
	Lambda (C.37)	0.4176	0.9129

## Sheet: Panel K
											% Neutralization: WHO sample G - HAT24
	Dilution	A.2.2				B.1.319				Alpha (B.1.1.7)				Beta (B.1.351)				Gamma (P.1)				Delta (B.1.617.2)				Epsilon (B1.429)				Zeta (P.2)				Eta (B.1525)				Kappa (B.1.617.1)				Lambda (C.37)				C.36
	80	115.5	117.3	122	121.8	107.3	111.8	114.2	114.7	110.8	105.8	88.2	87.3	89.7	90.8	83	84.5	117	118	120	120	114	111	110	112	116	112	120	116	120	115.2	120	79.6	106.7	99.2	103.8	96	107.1	93.9	115.9	99.1	116.4	94.7	114.8	101.2	120	112	112	116
	160	109.1	102.1	114.6	110.2	95	98.9	98.4	99	86.8	93.5	86.5	93.7	52.8	63.1	48.2	30.8	114	114	104	115	104.5	109.2	66.6	117.5	107.8	103.2	118.3	115.6	62.4	65.9	68.6	62.1	83.3	95.3	85.6	95	74.8	78.7	84.9	86.8	96.3	100.5	96.5	100.9	115.8	115.5	111	116.6
	320	73	73.2	85.6	80.3	60.1	54.1	64.4	62.9	49.4	45.3	50.4	51	24.6	21.7	16.4	14.6	79.5	79.6	80	83.2	72.6	77	69.8	65.2	64.9	72	76.7	77.3	21.1	22.5	25.7	22.4	33.1	33.1	40	43.1	41.5	41.2	49.4	44.6	58.8	56	63.6	63.9	82.4	80.1	89	77.7
	640	53.9	52.4	56	60.9	37.5	31.8	34.7	36.2	23.9	21.4	22.1	24.5	13.7	12.7	9.8	10.8	50	38.4	49.4	44.5	39.7	40.8	40	38.4	43.2	39.9	45.8	42.7	7.7	7.3	8.3	9.2	21.7	16.5	21.8	27.8	26.4	30.3	27.3	30.3	26.7	30.8	34.2	32.5	51.9	47.4	52.6	43.5
	1280	29.3	34.5	40.2	37.1	18.3	18.5	23.2	28.2	8.6	14	9.8	9.4	5.4	11.3	6.2	9.8	32.4	30.3	32.9	38.5	21.1	22.8	27.1	22.5	22.5	24.7	27.9	24	4.8	4	4.7	6.7	11.4	7.7	17.3	9.4	14.5	18.8	19	18.2	12.8	12.3	18.2	26.2	22.7	30.2	36.6	26.6
	2560	22	21	26.7	26.5	16.3	18.4	19.9	13.5	5	6.3	6.6	4.6	8.6	5.5	6	3.3	16	24	21	26.9	14.2	8.1	12.2	13.4	17.9	14	22.8	23.4	5.4	3.4	2.4	4.1	10.3	11.4	10.5	10.8	10.5	12.7	12.3	14.4	10.4	9.6	14.1	10.2	17.9	19.5	19.5	27.3
	5120	11.6	6.4	20.4	19.2	4.7	5.3	14.1	13.2	4.8	2.8	1.7	-1.7	2.5	-0.4	3.1	-0.3	8.8	5.4	23.1	22.5	5.7	5.5	8.3	7.3	9.5	7.6	11.6	9.2	-2.2	-0.8	0.4	3.8	3.7	6	7.3	3.9	7.1	3.5	6.5	10.3	2.5	5.9	9.9	6	10.9	8.4	15.7	11.1
	10240	7.8	6.9	6.5	10.2	1.5	2.7	5.5	4	0	-0.5	-1.8	-1.6	-0.6	-0.3	-0.9	-0.9	1.5	7.1	11.9	13.5	0.1	1.2	2	3.6	5.5	5.8	6.5	6.7	-1	-2.3	-1.5	-1.5	1	2.1	3.4	9.9	-2	1.4	1.2	-5.7	1.6	3.7	4.6	7.5	2.3	6.6	6.5	4

## Sheet: Panel L
											% Neutralization: WHO sample G - VeroE6
	Dilution	A.2.2				B.1.319				Alpha (B.1.1.7)				Beta (B.1.351)				Gamma (P.1)				Delta (B.1.617.2)				Epsilon (B1.429)				Zeta (P.2)				Eta (B.1525)				Kappa (B.1.617.1)				Lambda (C.37)				C.36
	80	31.4	42.1	39.3	30.6		59.3	48.8	43.3	42.9	56.3	60.8	52.6	50.3	36.7	25.5	44.2	47	61.7	43.9	32.8	4.4	54	58.5	53.2	20.2	21.6	25	59.7	55.3	63.2	60.3		45.9	29.2	55.2	71.1	78	71.5	64.4	53.2	77	56.7	72.9	64.2	62.2	57.5	53.3	53.6
	160	54.1	60.2	67.2	45.3	75.5	41.9	55.1	51.5	87.6	70.9	88.4	71.8	9.4	3.3	7.1	6.3	64.2	50.2	71.6	78.8	77.6	69.2	63.3	73	99	103.7	100.7	64.9	63.8	39	57.1	20.8	58.9	46.5	54.2	67.6	19.3	34.1	15.7	25.6	67.6	55.5	71.5	50.4	44.1	56.7	56.8	46.8
	320	61.9	66.7	101.3	79.8	1	13.9	0	28.9	75.2	38.1	79.4	72.7	25.5	8.3	13.3	-0.8	53.6	82	46.1	59	83.8	78.3	80.8	84.6	107.9	96.5	127.2	107.6	22.6	38.9	43.3	22.1	27.8	28.9	14	18.6	0.5	5.3	0.9	18.1	54.5	58.5	64.6	72.5	70.2	94.3	85.6	93.7
	640	39.1	31.3	13.7	43.1	4.2	17.7	3.2	5.1	38.9	61.3	21.8	44.3	9.1	12.5	7.5	3.5	25.7	37	15.3	50	41.5	30.9	46.2	55.3	84	-13.3	93.6	76	10.6	0	6.6	14	0	6.9	0	14.9	0	2.2	4.7	3.7	7.7	9.8	18.3	7.7	23.6	22	15.7	21.9
	1280	7.7	7.1	0	3.8	1.1	0	0	0	3.1	11.2	7.4	12.7	2.8	4.2	9	3.5	7.2	10.1	7.3	9	20	18.5	17	20.1	50.5	51.9	51.7	58.5	2.6	3.7	9.6	4.5	0	4.4	0	0.2	3.7	2.9	5.3	4.7	4.3	4.9	4.2	6.4	4.2	1.6	2	0
	2560	0.8	3.4	0	0.1	0.3	3.6	0	0.1	0	3.8	-0.4	6.8	4.2	11.3	3.5	7.7	4.4	5.5	2.6	4.2	6.9	14.7	13.4	10.9	24.9	24.9	18.3	22	0	4	-1	6.3	0	10.7	0	0	4.4	3.5	2.4	4	-3.3	2.2	0	3.2	0	0.3	0	1.3
	5120	-0.5	2	0	0	0	2.2	0	0.3	0	0	1.7	2	3	6.8	3.3	3.6	2.9	2.9	-0.1	1.9	3.3	7.8	5	9.7	0	7.2	16	26.7	1.3	1.7	1.9	0.2	0	0	0	1.5	0.3	5.1	4.2	3.4	0.8	-0.1	0.6	3.5	0	-2.6	0	2.4
	10240	-1.1	1.7	-0.8	1.1	0	2.2	1.5	0.4	0	2.3	-0.6	2.2	-1.2	6.2	6.4	3.4	2.7	7.5	-0.7	1.8	3.5	6.9	4.3	5.2	8	18.1	0	8.1	-2	3.8	-0.1	1.6	2.8	3.3	1.3	6.1	2	4.4	4.6	3.9	-1	0.1	0.7	3.5	0	2.6	0	4.5

[truncated: 4 more sheets: Panel M, Panel N, Panel O, Panel P]
