# Supplementary material for: Platform for isolation and characterization of SARS-CoV-2 variants enables rapid characterization of Omicron in Australia
Source: Nat Microbiol. 2022 May 30;7(6):896–908. doi: 10.1038/s41564-022-01135-7 (PMC9159941; doi:10.1038/s41564-022-01135-7)
Supplement: Source Data Fig. 3 — Statistical source data for Fig. 3. [file 41564_2022_1135_MOESM10_ESM.xlsx]

## Sheet: Panel A
						Vaccine samples: ID50 values (Reciprocal dilution) - HAT24
Donor #	A.2.2	B.1.319	Alpha (B.1.1.7)	Beta (B.1.351)	Gamma (P.1)	Delta (B.1.617.2)	Epsilon (B1.429)	Zeta (P.2)	Eta (B.1525)	Kappa (B.1.617.1)	Lambda (C.37)	C.36
D1	189.8	111.8	134.4	0	71.1	70.1	73.8	107.5	64.5	76.5	60.7	118.7
D2	175.2	93.9	113.5	0	60.9	69.9	64.4	93.5	48.1	70.4	62.1	93.2
D3	229	110.4	169.7	0	49.9	83.3	68.7	114.4	73	74.2	60.9	99.8
D4	265.6	158.4	181.3	63.4	101.1	110.1	93.2	189.9	116.5	103.6	69.4	170
D5	269.9	151	194.7	62.4	93.5	101.5	104.2	132	105.2	79.5	76	150
D6	261.3	118.5	123.3	0	73.2	69.5	52.9	128.8	42.1	74.3	74.8	123.7
D7	229.3	111.5	214.6	0	97.6	80.3	88.4	155.3	83.3	62.2	73.1	112.4
D8	1199	345.8	1624	159.8	290.5	228.3	250.9	377	264.3	185.7	169	393.5
D9	799.8	211.4	497.6	68.8	184.5	205	175.8	291.2	188.2	130.2	149.3	239.4
D10	1229	434.3	1092	157.8	344.6	339.5	286.7	411	343.5	236.3	239.8	482.3
D11	570.8	192.8	622.1	80.6	151.2	198.7	198.3	188	200.6	112.9	161.3	207.6
D12	411.3	180.6	297.3	78.6	155.5	129.2	129.5	160.5	111.5	80.7	98.9	221.7
D13	399.1	164.7	283.2	76.2	114.7	87.9	79.5	166.3	108.5	70.1	88	185.9
D72	229.4	208.4	198.6	99.2	148.6	99.3	79.1	148.6	66.6	79.1	77.7	164.3
D73	184.7	164.2	195.9	76.3	157.2	110.2	89.8	121.9	64.2	67.3	74.8	147.1
D74	156.8	156.1	215.7	76.1	93.5	89.7	40.1	88.4	20.5	72.9	59.6	143.5
D75	172.3	149.3	200.9	79.9	163.1	127.8	79.5	90.4	60.8	70	56.4	131.9
D76	258.8	251.7	245.7	92.9	205.7	225.6	165.9	169.7	128.1	147.7	144.1	232.3
D77	193.4	149.9	189.2	0	137.3	126.5	95.1	107.4	49.8	80.1	73.6	129.3
D78	73.3	59	96.2	0	70.1	0	0	0	0	0	0	70.2
D79	157.4	117.3	207	75.3	135.3	69.8	75.9	87.8	41.4	0	0	127.6
D80	602.2	402.7	748.5	200.7	479.4	411.8	326.6	342.4	288.4	234.1	228.1	453.7
D81	95.1	64.3	170.6	0	0	0	32.6	0	0	0	0	40.9
D82	114.5	72	130.4	0	143	67.3	25.2	30.3	36.9	0	0	62.1

## Sheet: Panel B
						Convalescent samples: ID50 values (Reciprocal dilution) - HAT24
Donor #	A.2.2	B.1.319	Alpha (B.1.1.7)	Beta (B.1.351)	Gamma (P.1)	Delta (B.1.617.2)	Epsilon (B1.429)	Zeta (P.2)	Eta (B.1525)	Kappa (B.1.617.1)	Lambda (C.37)	C.36
AD015	434.1	297	557.1	40.2	122.1	200.5	498.1	162.6	212.7	128.9	72.5	436.7
AD016	929.5	451.5	732.4	563.2	532	990	995	507.3	527	930.9	690.4	1009
AD10	654	260.2	560.2	453.4	379.8	707.6	865	272.5	294.2	721.5	480.1	676.5
AD062	153.3	154.8	74.4	0	0	0	0	141.3	140.1	66	0	329.4
AD007	730	287.2	220.4	104.6	226.5	218.6	199.6	193.6	193.9	243.1	154.1	279
AD008	378.2	321.1	321.8	145.9	230.7	247.2	320.6	237.3	285.1	313.6	211.6	374.5
AD043	750	163.6	760	116.7	161.7	165.1	161.3	141.5	680	249.6	157.4	181.7
AD030	169.2	140.1	158.1	40.9	108.1	96.3	115.2	84.6	98.7	144	110.1	147.1
AD038	152.3	127.1	125.6	44.7	104.3	97.9	129.9	92.8	113.6	84.5	88.3	99.2
AD053	243.8	146.8	123.3	44.4	160.5	95.4	114.9	102.5	122.2	147.8	112.2	140.1
AD002	320	240	163.5	76.8	168.2	164.8	163.9	109.8	179.1	141.9	136.2	186.8
AD021	68	49.5	34.4	0	42.2	0	63.9	0	62.5	59.6	0	65.3
AD026	131.2	125.7	125.6	0	127.2	62.2	67.4	69.4	123.9	140	69.9	116.4
AD034	58.8	66.5	41.3	0	52.5	0	41.1	0	41	64.9	0	61.3
AD039	77.4	51.6	65.9	0	41.6	0	63.7	0	69.6	68.7	0	54.8
AD017	75.4	61.1	61.1	0	51.8	0	48.3	29.9	48.3	51.7	0	53.8
AD040	30.1	0	0	0	0	0	0	0	0	38.3	0	0
AD048	39.9	42.9	42.9	0	40.9	40.5	49.2	0	0	0	0	38.7
AD060	40.4	45.6	45.6	0	55.6	0	45.3	0	40.9	0	0	0
AD036	0	0	0	0	0	0	0	0	0	49.6	0	0
AD046	0	0	0	0	0	0	0	0	0	0	0	0
AD067	29.9	0	33.9	0	0	0	0	0	0	21.5	0	0
AD313	35.4	0	46.5	0	39.9	0	43	0	40.9	46	42.1	0

## Sheet: Panel C
						Vaccine samples: ID50 values (Reciprocal dilution) - VeroE6
Donor #	A.2.2	B.1.319	Alpha (B.1.1.7)	Beta (B.1.351)	Gamma (P.1)	Delta (B.1.617.2)	Epsilon (B1.429)	Zeta (P.2)	Eta (B.1525)	Kappa (B.1.617.1)	Lambda (C.37)	C.36
D1	212.1	155.8	196.6	101	57.4	133.4	154	133.7	88.6	62.1	119	208.1
D2	102.4	92.7	122.5	58.3	44.6	70.3	84.9	113.6	78.5	0	107.1	148.3
D3	239	143.6	243	79.9	86.1	56.7	128.4	185.8	95	0	76.2	222.2
D4	307.5	170.8	229.6	0	134.6	148	220.9	180.6	189.4	127.9	223.1	370.5
D5	324.6	197.8	282.5	31.3	150.3	139.8	158.3	205.6	141.7	117.9	173.7	219.7
D6	370.2	66.1	220.9	0	41.6	44.1	113.8	151.2	38.2	0	88.5	217.7
D7	222	114.8	369.8	66.2	120.2	82.7	75.7	149.2	122.5	0	135.2	204.4
D8	752.1	537.6	1435	154.1	525.7	359	611	609.2	405.1	256.9	440.3	625.7
D9	621.2	313.2	730.6	33.7	269.9	308.4	439.1	268.7	303.8	141.5	305.6	439.3
D10	1074	609.4	1204	26.5	619.1	371.9	612.3	468.3	428.4	309.5	675.3	1035
D11	460.2	238.4	547.8	70.4	189.7	301.9	369	266	306	151.5	338.7	357.9
D12	510	222.5	391.1	44.3	165.1	203.2	260.7	255.7	283.6	121.1	190.1	314.6
D13	222.5	305.2	44.6	0	203.1	129.3	255.7	284.2	121	88.9	314.5	289.8
D72	198.3	155	371.3	14.76	223.7	113	133.9	161.5	94.79	0	131	278.1
D73	129.7	97.84	161.6	0	132.2	64.67	126.3	98.92	14.4	0	58.69	104.2
D74	129.3	104.4	181.4	35.65	78.31	28.14	43.04	78.32	21.04	0	61.93	128.5
D75	120	60	129.8	75.03	146.1	89.11	115.7	99.77	22.19	0	105.3	94.02
D76	222.2	197.1	235.8	57.09	152.3	291	241	200.7	166.3	72.57	273	264.5
D77	122.2	58	157.1	0	91.61	115.6	122.5	105.1	20.53	0	118.2	151.5
D78	0	0	31	0	0	0	0	0	0	0	0	55.1
D79	118.4	74.89	243.8	0	119.2	50.59	62.07	96.44	50.36	69.71		138.5
D80	400.2	338.8	743.2	142.8	465.8	464.3	524	369.3	315.7	209.4	330.6	308.6
D81	70.75	77.78	99.07	0	0	0	0	0	0	0	0	60.42
D82	61.85	46	130.6	0	66	43.19	36.75	44.9	0	15.04	18.14	77.57

## Sheet: Panel D
						Convalescent samples: ID50 values (Reciprocal dilution) - VeroE6
Donor #	A.2.2	B.1.319	Alpha (B.1.1.7)	Beta (B.1.351)	Gamma (P.1)	Delta (B.1.617.2)	Epsilon (B1.429)	Zeta (P.2)	Eta (B.1525)	Kappa (B.1.617.1)	Lambda (C.37)	C.36
AD015	1252	1218	1976	37.3	310.9	847.6	642.9	428.9	430.6	139.1	230	1023
AD016	1333	866.9	611.8	1330	1156	1420	1420	870.6	1420	598.1	1264	1088
AD10	814.6	450.8	1287	1294	805.6	1287	1473	574.8	821.8	411.8	970.5	570.8
AD062	616.8	497.3	542.2	66.3	152.7	128.4	0	423.7	428.9	84	0	520.1
AD007	329.1	636.5	410.8	121.5	326.2	264.4	324.9	302.4	243.5	225.5	241.5	337.6
AD008	418.1	635.6	353.4	140.3	282.1	321.8	353.4	313.6	267.1	206.4	338.1	640
AD043	288.7	335.7	288.7	101.9	353.9	335.7	335.7	168.4	236.1	161.4	170	315
AD030	170.9	167	163.7	108.1	149.3	115.9	140	121.8	95	17.7	111.4	180.5
AD038	178.4	173.8	169.9	0	165.7	120	161	157.9	134.7	37.4	95	162.2
AD053	312.8	312.6	312.6	99.5	169.8	134.6	150.6	156.8	152.1	77.5	117.6	166.1
AD002	202.2	516.2	158.8	96.5	311.4	155.6	167.5	165.4	158	103.6	135.7	283.5
AD021	53.2	41.5	41.4	41.4	42.1	40.7	40	0	79.4	0	0	48.1
AD026	160.6	129.9	123	50.2	41	61	66.5	61.4	60	41	41.1	94.3
AD034	71.1	41.2	63.7	34.7	62.5	50.7	50.3	52.4	40.8	42.4	63.4	77.8
AD039	42.1	42.3	42.3	0	121.2	40.9	65.5	42	0	0	41.3	42.3
AD017	98.9204	71.0543	0	32	76.8926	0	0	0	42.1	45.3	0	56.5318
AD040	77.7574	49.5878	0	0	64.73	0	0	0	0	0	0	37.2844
AD048	85.3941	64.9243	0	0	67.9121	0	41.8	0	0	0	0	42.0895
AD060	83.8917	68.4229	0	0	66.393	0	0	0	42.6	39.1	0	40.1758
AD036	34.8038	0	0	0	0	0	0	0	0	0	0	0
AD046	39.1486	0	0	0	34.3933	0	0	0	0	0	0	0
AD067	55.1824	36.0778	29.1	0	50.5427	0	0	0	35.6534	0	30.8	0
AD313	55.318	38.3633	0	0	54.3882	41.9	0	0	52.9761	54.1	59	55.6

## Sheet: Panel E
		Correlation - Vaccine samples
		ID50 (HAT24)	ID50 (VeroE6)
	A.2.2	352.79	291.7
	B.1.319	174.165	182.8
	Alpha (B.1.1.7)	339.433	354.3
	Beta (B.1.351)	64.0829	45
	Gamma (P.1)	147.144	170.9
	Delta (B.1.617.2)	130.057	151.2
	Epsilon (B1.429)	111.919	204.5
	Zeta (P.2)	155.092	189.4
	Eta (B.1525)	105.248	139
	Kappa (B.1.617.1)	89.4908	77.3
	C.36	179.211	263.1
	Lambda (C.37)	89.0654	179.8

## Sheet: Panel F
		Correlation - Convalescent samples
		ID50 (HAT24)	ID50 (VeroE6)
	A.2.2	349.984	416.241
	B.1.319	192.18	404.353
	Alpha (B.1.1.7)	270.931	436.35
	Beta (B.1.351)	112.055	236.103
	Gamma (P.1)	164.489	296.694
	Delta (B.1.617.2)	212.58	354.955
	Epsilon (B1.429)	261.902	360.088
	Zeta (P.2)	143.015	256.678
	Eta (B.1525)	209.571	305.199
	Kappa (B.1.617.1)	233.658	144.396
	C.36	277.183	369.954
	Lambda (C.37)	154.853	255.981

## Sheet: Panel G
						Vaccine samples: Fold change (ID50) - HAT24
Donor #	A.2.2	B.1.319	Alpha (B.1.1.7)	Beta (B.1.351)	Gamma (P.1)	Delta (B.1.617.2)	Epsilon (B1.429)	Zeta (P.2)	Eta (B.1525)	Kappa (B.1.617.1)	Lambda (C.37)	C.36
Donor 72	1	1.10077	1.15509	2.31227	1.54374	2.30924	2.90123	1.54374	3.446	2.90013	2.95352	1.39623
Donor 73	1	1.12485	0.942828	2.41944	1.17494	1.67604	2.05588	1.51518	2.8774	2.74484	2.46826	1.25561
Donor 74	1	1.00448	0.726936	2.06126	1.67718	1.74824	3.90828	1.77456	7.63389	2.1506	2.63043	1.09268
Donor 75	1	1.15405	0.857641	2.15726	1.05641	1.3482	2.16621	1.90682	2.83575	2.46037	3.05605	1.30629
Donor 76	1	1.02821	1.05332	2.78699	1.25814	1.14716	1.55998	1.52504	2.0203	1.7522	1.79598	1.11408
Donor 77	1	1.29019	1.0222	19.34	1.40859	1.52885	2.0345	1.80074	3.88275	2.41358	2.62665	1.49575
Donor 78**	1	1.24216	0.761435	7.325	1.04464	7.325	7.325	7.325	7.325	7.325	7.325	1.0433
Donor 79	1	1.34186	0.760386	2.09031	1.16334	2.25469	2.07323	1.79353	3.80561	15.74	15.74	1.23354
Donor 80	1	1.49541	0.804542	3.0005	1.25615	1.46236	1.84385	1.75876	2.08807	2.5724	2.64007	1.32731
Donor 81**	1	1.4797	0.557444	9.51	9.51	9.51	2.91628	9.51	9.51	9.51	9.51	2.32803
Donor 82	1	1.58962	0.878067	11.45	0.800699	1.70134	4.54185	3.78137	3.10214	11.45	11.45	1.8435
Donor 1	1	1.69767	1.4122	18.98	2.67023	2.70717	2.57147	1.76558	2.94127	2.4804	3.12737	1.59899
Donor 2	1	1.86581	1.54361	17.52	2.87874	2.50787	2.72219	1.873	3.64544	2.48864	2.82262	1.87963
Donor 3	1	2.07428	1.34944	22.9	4.58918	2.74844	3.33576	2.00175	3.1357	3.08709	3.76273	2.29505
Donor 4	1	1.67677	1.46498	4.18927	2.6271	2.41235	2.85101	1.39863	2.27983	2.56371	3.82488	1.56235
Donor5	1	1.78742	1.38624	4.32393	2.88571	2.65911	2.59021	2.0447	2.56559	3.39711	3.55272	1.79933
Donor 6	1	2.20506	2.11922	26.13	3.56967	3.75863	4.93951	2.02873	6.20076	3.51777	3.49285	2.11237
Donor 7	1	2.0565	1.0685	22.93	2.35011	2.85519	2.59389	1.4765	2.75402	3.68709	3.13551	2.04004
Donor 8	1	3.46732	0.7383	7.50313	4.12737	5.25186	4.7788	3.18037	4.53651	6.45665	7.09467	3.04701
Donor 9	1	3.78335	1.60732	11.6216	4.33496	3.90146	4.54949	2.74657	4.24973	6.14286	5.357	3.34085
Donor 10	1	2.82984	1.12546	7.78834	3.56645	3.62003	4.28671	2.99027	3.57787	5.20102	5.1251	2.54821
Donor 11	1	2.96058	0.917537	7.08013	3.77513	2.87267	2.87847	3.03617	2.84546	5.0558	3.53875	2.74952
Donor 12	1	2.27741	1.38345	5.23549	2.64502	3.18344	3.17606	2.56262	3.68879	5.09792	4.15749	1.85521
Donor 13	1	2.42319	1.40925	5.23616	3.47951	4.53987	5.01949	2.39988	3.67834	5.69167	4.53781	2.14685

## Sheet: Panel H
						Vaccine samples: Fold change (ID50) - HAT24
Donor #	A.2.2	B.1.319	Alpha (B.1.1.7)	Beta (B.1.351)	Gamma (P.1)	Delta (B.1.617.2)	Epsilon (B1.429)	Zeta (P.2)	Eta (B.1525)	Kappa (B.1.617.1)	Lambda (C.37)	C.36
AD015	1	1.46162	0.779214	10.7958	3.55528	2.16509	0.871512	2.66974	2.0409	3.36773	5.99089	0.994046
AD016	1	2.05869	1.26912	1.65039	1.74718	0.850412	0.834381	1.83225	1.76376	0.998496	1.34632	0.921209
AD010	1	2.51345	1.16744	1.44243	1.72196	0.924251	0.756069	2.4	2.22298	0.906445	1.36222	0.966741
AD007	1	2.54178	3.31216	6.97897	3.22296	3.33943	3.65731	3.77066	3.76483	3.00288	4.73718	2.61649
AD008	1	1.17783	1.17526	2.59219	1.63936	1.52994	1.17966	1.59376	1.32655	1.20599	1.78733	1.00988
AD043	1	4.58435	0.986842	6.42674	4.63822	4.5427	4.64972	5.30035	1.10294	3.00481	4.76493	4.12768
AD030	1	1.20771	1.07021	4.13591	1.56522	1.75719	1.46875	1.99905	1.71429	1.175	1.53678	1.15024
AD038	1	1.19827	1.21258	3.40487	1.46021	1.55503	1.17244	1.64205	1.34067	1.80215	1.72402	1.5359
AD053	1	1.66076	1.97729	5.49594	1.519	2.55475	2.12185	2.37854	1.99509	1.64953	2.17291	1.74019
AD002	1	1.33333	1.95719	4.16612	1.9025	1.94175	1.95241	2.91439	1.78671	2.25511	2.34949	1.71306
AD021	1	1.37379	1.97532	6.803	1.6117	6.803	1.06397	6.803	1.08918	1.1424	6.803	1.04149
AD026	1	1.04375	1.04459	13.12	1.03145	2.10797	1.94774	1.88967	1.05892	0.937143	1.87724	1.12715
AD034	1	0.883361	1.42404	5.877	1.12007	5.877	1.43167	5.877	1.43446	0.906245	5.877	0.95951
AD039	1	1.50068	1.17479	7.736	1.86185	7.736	1.21482	7.736	1.11102	1.12638	7.736	1.41116

## Sheet: Panel I
						Vaccine samples: Fold change (ID50) - VeroE6
Donor #	A.2.2	B.1.319	Alpha (B.1.1.7)	Beta (B.1.351)	Gamma (P.1)	Delta (B.1.617.2)	Epsilon (B1.429)	Zeta (P.2)	Eta (B.1525)	Kappa (B.1.617.1)	Lambda (C.37)	C.36
Donor 72	1	1.36	1.08	2.1	3.69	1.59	1.38	1.59	2.39	3.41	1.78	1.02
Donor 73	1	1.1	0.84	1.76	2.3	1.46	1.21	0.9	1.3	10.24	0.96	0.69
Donor 74	1	1.66	0.98	2.99	2.78	4.22	1.86	1.29	2.52	23.9	3.14	1.08
Donor 75	1	1.8	1.34	30.75	2.28	2.08	1.39	1.7	1.62	2.4	1.38	0.83
Donor 76	1	1.64	1.15	10.37	2.16	2.32	2.05	1.58	2.29	2.75	1.87	1.48
Donor 77	1	5.6	1.68	37.02	8.89	8.4	3.25	2.45	9.68	37.02	4.18	1.7
Donor 78	1	1.93	0.6	3.35	1.85	2.68	2.93	1.49	1.81	22.2	1.64	1.09
Donor 79	1	1.4	0.52	4.88	1.43	2.09	1.23	1.23	1.86	2.93	1.71	1.2
Donor 80	1	1.98	0.85	18.44	2.3	2.01	1.41	2.31	2.04	4.39	2.03	1.41
Donor 81	1	1.76	0.89	40.56	1.73	2.89	1.75	2.29	2.51	3.47	1.59	1.04
Donor 82	1	1.93	0.84	6.54	2.43	1.52	1.25	1.73	1.5	3.04	1.36	1.29
Donor 1	1	2.29	1.3	11.52	3.09	2.51	1.96	1.99	1.8	4.21	2.68	1.62
Donor 2	1	0.73	4.99	22.25	1.1	1.72	0.87	0.78	1.84	2.5	0.71	0.77
Donor 3	1	1.28	0.53	13.43	0.89	1.75	1.48	1.23	2.09	19.83	1.51	0.71
Donor 4	1	1.33	0.8	12.97	0.98	2.01	1.03	1.31	9.01	12.97	2.21	1.24
Donor5	1	1.24	0.71	3.63	1.65	4.59	3	1.65	6.15	12.93	2.09	1.01
Donor 6	1	2	0.92	1.6	0.82	1.35	1.04	1.2	5.41	12	1.14	1.28
Donor 7	1	1.13	0.94	3.89	1.46	0.76	0.92	1.11	1.34	3.06	0.81	0.84
Donor 8	1	2.11	0.78	12.22	1.33	1.06	1	1.16	5.95	12.22	1.03	0.81
Donor 9	1	1	0.32	1	1	1	1	1	1	1	1	1
Donor 10	1	1.58	0.49	11.84	0.99	2.34	1.91	1.23	2.35	1.7	11.84	0.85
Donor 11	1	1.18	0.54	2.8	0.86	0.86	0.76	1.08	1.27	1.91	1.21	1.3
Donor 12	1	0.91	0.71	7.08	7.08	7.08	7.08	7.08	7.08	7.08	7.08	1.17
Donor 13	1	1.34	0.47	6.19	0.94	1.43	1.68	1.38	6.19	4.11	3.41	0.8

## Sheet: Panel J
						Vaccine samples: Fold change (ID50) - VeroE6
Donor #	A.2.2	B.1.319	Alpha (B.1.1.7)	Beta (B.1.351)	Gamma (P.1)	Delta (B.1.617.2)	Epsilon (B1.429)	Zeta (P.2)	Eta (B.1525)	Kappa (B.1.617.1)	Lambda (C.37)	C.36
AD015	1	1.03	0.63	33.6	4.03	1.48	1.95	2.92	2.91	9	5.44	1.22
AD016	1	1.54	2.18	1	1.15	0.94	0.94	1.53	0.94	2.23	1.05	1.23
AD010	1	1.81	0.63	0.63	1.01	0.63	0.55	1.42	0.99	1.98	0.84	1.43
AD007	1	0.52	0.8	2.71	1.01	1.24	1.01	1.09	1.35	1.46	1.36	0.97
AD008	1	0.66	1.18	2.98	1.48	1.3	1.18	1.33	1.57	2.03	1.24	0.65
AD043	1	0.86	1	2.83	0.82	0.86	0.86	1.71	1.22	1.79	1.7	0.92
AD030	1	1.02	1.04	1.58	1.14	1.47	1.22	1.4	1.8	9.64	1.53	0.95
AD038	1	1.03	1.05	17.84	1.08	1.49	1.11	1.13	1.32	4.77	1.88	1.1
AD053	1	1	1	3.14	1.84	2.32	2.08	1.99	2.06	4.04	2.66	1.88
AD002	1	0.39	1.27	2.1	0.65	1.3	1.21	1.22	1.28	1.95	1.49	0.71
AD021	1	1.28	1.29	1.29	1.26	1.31	1.33	5.32	0.67	5.32	5.32	1.11
AD026	1	1.24	1.31	3.2	3.91	2.63	2.42	2.61	2.68	3.92	3.9	1.7
AD034	1	1.73	1.12	2.05	1.14	1.4	1.41	1.36	1.74	1.68	1.12	0.91
AD039	1	1	1	4.21	0.35	1.03	0.64	1	4.21	4.21	1.02	1
