# Supplementary material for: Platform for isolation and characterization of SARS-CoV-2 variants enables rapid characterization of Omicron in Australia
Source: Nat Microbiol. 2022 May 30;7(6):896–908. doi: 10.1038/s41564-022-01135-7 (PMC9159941; doi:10.1038/s41564-022-01135-7)
Supplement: Source Data Fig. 4 — Statistical source data for Fig. 4. [file 41564_2022_1135_MOESM11_ESM.xlsx]

## Sheet: Panel A
		Swabs (Delta)
		CT value	TCID50/ml (24h)	TCID50/ml (96h)
		15	1500000	10300000
		15.5	2050	395
		16	1140000	10100000
		16	652000	7820000
		16	495000	10300000
		16.5	1500000	17500000
		16.5	858000	7820000
		16.5	1970000	23100000
		17	376000	4520000
		17	376000	5940000
		17.5	858000	4490000
		18	376000	5940000
		18.5	652000	2590000
		18.5	382000	4490000
		19	495000	3410000
		19	55600	858000
		20	18400	127000
		21	10600	376000
		21.5	14000	221000
		22	8020	167000
		23	10600	41900
		24	6090	291000
		25	2060	6190
		25.5	2720	55600
		26	1180	18300
		29	684	3580
		29	900	2720
		30	12.5	16.5
		31	520	900
		31.5	8020	31900
		32	900	684
		32.5	12.5	173
		32.5	9.5	520
		34	9.5	173
		35	0.1	0.1
		35.5	16.5	16.5
		37	0.1	1
		37	0.1	9.5
		38	0.1	0.1
		39	0.1	0.1
		30	171	682
		38	130	898
		37	225	27500
		37	171	225
		38	394	394
		37	16.5	16.5
		33	12.5	171
		26	4620	41200
		20	24200	124000
		24	10600	71300
		23	215000	285000
		20	3510	10500
		24	6080	124000
		21	41200	285000
		20.5	24200	215000
		28	10500	10500
		26	16.5	16.5
		21	215000	285000
		17	215000	23200000
		19	4620	24200
		16	373000	651000
		18	494000	4410000
		16	10600	93900
		18	24200	376000
		18	71300	651000
		19.5	24200	373000
		12	651000	10100000
		15	164000	2590000
		15	215000	1130000
		16	7680000	23200000
		16	373000	5800000
		15	376000	10000000
		15.5	494000	7630000
		15	651000	4410000
		17.5	743000	8780000
		18.5	61900	326000
		20.5	28.5	1000
		22.5	16.5	148
		26.5	9.5	338
		28	0.1	16.5
		30	0.1	0.1
		33.5	0.1	0.1

## Sheet: Panel B
		Swabs (Delta)			Swabs (B1517.1)
		CT value	TCID50/ml (96h)		CT value	TCID50/ml (96h)
		15	10300000		21.885	30453.5
		15.5	395		30.76	257.332
		16	10100000		21.48	62243.1
		16	7820000		22.48	27667.5
		16	10300000		27.475	144.041
		16.5	17500000		22.205	44699.6
		16.5	7820000		17	12298.4
		16.5	23100000		21.375	36895.2
		17	4520000		19.36	62243.1
		17	5940000		25.83	0.1
		17.5	4490000		21.885	2305.3
		18	5940000		25.32	3074.17
		18.5	2590000		35.995	9.58
		18.5	4490000		32.95	3
		19	3410000		42.45	0.1
		19	858000		40.45	0.1
		20	127000		37.815	0.1
		21	376000
		21.5	221000
		22	167000
		23	41900
		24	291000
		25	6190
		25.5	55600
		26	18300
		29	3580
		29	2720
		30	16.5
		31	900
		31.5	31900
		32	684
		32.5	173
		32.5	520
		34	173
		35	0.1
		35.5	16.5
		37	1
		37	9.5
		38	0.1
		39	0.1
		30	682
		38	898
		37	27500
		37	225
		38	394
		37	16.5
		33	171
		26	41200
		20	124000
		24	71300
		23	285000
		20	10500
		24	124000
		21	285000
		20.5	215000
		28	10500
		26	16.5
		21	285000
		17	23200000
		19	24200
		16	651000
		18	4410000
		16	93900
		18	376000
		18	651000
		19.5	373000
		12	10100000
		15	2590000
		15	1130000
		16	23200000
		16	5800000
		15	10000000
		15.5	7630000
		15	4410000
		17.5	8780000
		18.5	326000
		20.5	1000
		22.5	148
		26.5	338
		28	16.5

## Sheet: Panel C
		Swabs (Delta)
		Age (years)	TCID50/ml (96h)
		41	10300000
		53	395
		33	10100000
		7	7820000
		61	10300000
		20	17500000
		27	7820000
		75	23100000
		27	4520000
		27	5940000
		27	4490000
		54	5940000
		34	2590000
		30	4490000
		26	3410000
		54	858000
		46	127000
		61	376000
		72	221000
		62	167000
		47	41900
		61	291000
		44	6190
		33	55600
		32	18300
		28	3580
		30	2720
		33	16.5
		25	900
		45	31900
		81	684
		26	173
		30	520
		83	173
		30	1
		59	16.5
		36	1
		3	9.5
		32	1
		32	1
		28	682
		40	898
		40	27500
		33	225
		30	394
		32	16.5
		25	171
		35	41200
		43	124000
		14	71300
		38	285000
		54	10500
		16	124000
		9	285000
		23	215000
		23	10500
		23	16.5
		35	285000
		66	23200000
		14	24200
		15	651000
		22	4410000
		13	93900
		46	376000
		46	651000
		38	373000
		61	10100000
		28	2590000
		63	1130000
		55	23200000
		30	5800000
		75	10000000
		19	7630000
		59	4410000
		2	10300000

## Sheet: Panel D
				TCID50/ml: ALI-BEC cultures
		Days p.i	Delta			Lambda			Alpha
		3	39500000	39500000	703000	39500000	703000	3950000	7030	222000	222000
		7	125000000	22200000	39500000	22200000	39500000	125000000	1250000	703000	7030000
