# Supplementary material for: Platform for isolation and characterization of SARS-CoV-2 variants enables rapid characterization of Omicron in Australia
Source: Nat Microbiol. 2022 May 30;7(6):896–908. doi: 10.1038/s41564-022-01135-7 (PMC9159941; doi:10.1038/s41564-022-01135-7)
Supplement: Source Data Fig. 5 — Statistical source data for Fig. 5. [file 41564_2022_1135_MOESM13_ESM.xlsx]

## Sheet: Panel B
Variant	B.1.617.2-Delta	Variant	B.1.517..1	Variant	Omicron BA1
Diagnostic Ct	TCID50/ml	Diagnostic Ct	TCID50/ml	Diagnostic Ct	TCID50/ml
15	10300000	21.885	30453.5	21	40995.9
15.5	395	30.76	257.332	29	53.8873
16	10100000	21.48	62243.1	18	40500
16	7820000	22.48	27667.5	20	355.706
16	10300000	27.475	144.041	23	0.1
16.5	17500000	22.205	44699.6	19	682
16.5	7820000	17	12298.4	28	0.1
16.5	23100000	21.375	36895.2	24	0.1
17	4520000	19.36	62243.1	26	0.1
17	5940000	25.83	0.1	25	0.1
17.5	4490000	21.885	2305.3	16	16.5
18	5940000	25.32	3074.17	24	0.1
18.5	2590000	35.995	9.58	21.18	519
18.5	4490000	32.95	3	22.9	12.5
19	3410000	42.45	0.1	33.235	0.1
19	858000	40.45	0.1	28.25	16.5
20	127000	37.815	0.1	18.915	2010
21	376000			23.545	0.1
21.5	221000			19.75	3490
22	167000			35.65	0.1
23	41900			17.16	54200
24	291000			28.98	0.1
25	6190			18.67	6040
25.5	55600			20.31	1160
26	18300			38.65	0.1
29	3580			17.51	71300
29	2720			26.53	0.1
30	16.5			26.3	9.5
31	900			20.46	296
31.5	31900			17.41	18400
32	684			32	0.1
32.5	173			16.01	2650
32.5	520			22.43	0.1
34	173			36.93	0.1
35	0.1
35.5	16.5
37	1
37	9.5
38	0.1
39	0.1
30	682
38	898
37	27500
37	225
38	394
37	16.5
33	171
26	41200
20	124000
24	71300
23	285000
20	10500
24	124000
21	285000
20.5	215000
28	10500
26	16.5
21	285000
17	23200000
19	24200
16	651000
18	4410000
16	93900
18	376000
18	651000
19.5	373000
12	10100000
15	2590000
15	1130000
16	23200000
16	5800000
15	10000000
15.5	7630000
15	4410000
17.5	8780000
18.5	326000
20.5	1000
22.5	148
26.5	338
28	16.5
30	0.1
33.5	0.1
14	284000
19	31300
16.6	284000
25	37.5
26	1560
34	0.1

## Sheet: Panel C
			% Inhibition of infection
Nafamostat (ug/ml)	Omicron				Delta
20	10.1312	13.1611	8.23752	0	89.9111	90.2221	86.1593
6.66667	0	24	0	0	87.0535	100	95.7817	94.1294
2.22222	0	11	12	0	79.7638	84.5847	83.2823	80.4636
0.740741	0	0	0	28.527	62.8323	67.8282	72.9795	68.8001
0.246914	11	0	0	0	7.83885	27.7251	14.6037	28.0945
0.0823045	0.987421	43.6765	0	24.9019	0	0	10.677	2.60971
0.0274348	5.69458	0	16.7861	0	0	14.176	8.28595	0
0.009145	0	0	0	0	0	0	17.1502	0
