# Supplementary material for: Platform for isolation and characterization of SARS-CoV-2 variants enables rapid characterization of Omicron in Australia
Source: Nat Microbiol. 2022 May 30;7(6):896–908. doi: 10.1038/s41564-022-01135-7 (PMC9159941; doi:10.1038/s41564-022-01135-7)
Supplement: Source Data Fig. 6 — Statistical source data for Fig. 6. [file 41564_2022_1135_MOESM14_ESM.xlsx]

## Sheet: Panel A
		Clade A and B (D614G)
		ID50 (Reciprocal dilution)
	Clade A	Beta	Gamma	Delta	Omicron
	534.4	51.7	158	249	20
	2471.3	1133.2	1437.5	1645.3	20
	872.2	299.8	433.3	548.2	20
	329	43.2	141.3	233.2	20
	185.3	31.5	101.7	111.6	20
	409.8	58.3	164.7	215.4	20
	102.6	20	62.4	70.4	20
	129.1	20.7	57.9	119	20
	49.7	20	22	26.7	20

## Sheet: Panel B
		Clade 20f (D614G+S477N)
		ID50 (Reciprocal dilution)
	Clade A	Beta	Gamma	Delta	Omicron
	204.4	46.3	96.8	216.9	20
	90.9	19.6	57	119	20
	157	43.6	45.5	139.2	20
	189.5	37.4	84.2	65.1	20
	96.2	26.3	63.9	120.8	20
	71.4	20	11.7	53.4	20
	168.4	116	83.1	102.1	20
	163.8	74.5	120.3	46.5	20
	482.1	101.9	163.6	339	20
	87.3	18.6	48.3	68.1	20

## Sheet: Panel C
		VOC (Delta)
		ID50 (Reciprocal dilution)
	Clade A	Beta	Gamma	Delta	Omicron
	731.9	231.3	359.5	1289	42.4
	761.6	175.6	278.1	496.8	45.2
	354.8	82.6	161.5	361.9	33.1
	761.1	126.7	193.6	298.3	40.2
	588.9	132.2	175.7	279.8	34.1
	887.5	182.4	262.8	439.1	21.3
	845.1	248.1	451.6	591.6	77
	477.3	306.6	235.4	398.2	20
	1320.4	419.3	891.7	803	106.8
	976.4	205.7	165.5	607.7	74.1

## Sheet: Panel D
		Clade A and B (D614G) + Vaccine
		ID50 (Reciprocal dilution)
	Clade A	Beta	Gamma	Delta	Omicron
	1689.9	904.5	1655.6	1656.2	170.1
	5216.7	1687.4	3631.9	3055	265.1
	2096.1	788.3	1316.4	1370.7	138.4
	1268.8	389.5	502.5	490.2	118.6
	806.9	100.6	283	429.7	35.9
	2476.9	1360.3	2640.9	2539	168.2
	3123.9	385.7	495	1193.3	87.9
	1286.3	445.5	722.7	953.2	80.2
	1743.5	532.4	1018	1065.4	77.2
	446.5	204.2	302.4	308.5	37.8

## Sheet: Panel E
		Clade 20f (D614G+S477N) + Vaccine
		ID50 (Reciprocal dilution)
	Clade A	Beta	Gamma	Delta	Omicron
	6212.4	1940.4	4609.7	4690.5	189
	1897.1	460.5	868	745.3	91.2
	1379	358.4	613.4	611.1	89.6
	1095.4	251.8	461.4	466.1	59.9
	4385.6	1416.9	2165.7	2360.2	189
	1452.2	343.3	721.4	603.6	79.5
	6542	2086	3027.7	3710.2	187
	1309.4	211.7	401.5	675.7	45.8
	4911.9	949.3	2148.4	2171.1	103.8

## Sheet: Panel F
		1 month post-vaccine booster
		ID50 (Reciprocal dilution)
	Clade A	Beta	Gamma	Delta	Omicron
	706.19	164.563	198.862	249.765	55.5323
	572.963	84.6973	118.897	207.375	54.468
	331.85	116.084	142.578	418.901	41.0863
	253.636	80	87.8285	316.664	35.1103
	363.026	136.886	108.791	171.316	50.2874
	433.65	129.477	131.125	305.218	56.507
	312.627	132.544	149.036	187.582	20
	470.835	102.041	145.772	314.163	23.553
	635.134	135.78	147.391	332.996	32.2148
	650.839	220.271	260.85	550.041	22.9367
	470.849	102.031	144.735	347.155	20.7256
	3281.17	1077.88	1014.95	3145.46	108.5
	332.991	80.913	128.06	249.022	32.0389
	1090.99	185.831	206.814	514.231	48.0912
	650.041	102.696	148.999	392.855	35.9759
	429.257	123.507	92.167	204.639	24.7567
	1595.39	276.419	345.157	730.654	72.1098
	1280.42	137.071	178.25	461.89	41.6242
	992.484	270.372	311.787	503.599	62.9449
	220.479	80	78.1803	118.832	25.6895
	1636.6	414.534	237.747	616.526	71.4316
	604.662	204.404	176.276	389.633	35.0246
	4207.9	656.668	585.635	1121.1	142.679
	195.299	80	87.0274	69.6975	21.9316
	405.787	144.738	182.297	257.604	47.0731

## Sheet: Panel G
		Polyclonal IgG batches
		ID50 (Reciprocal dilution)
	Clade A	Beta	Gamma	Delta	Omicron
	1771.2	546	596.7	854	92.4
	1333.6	454.4	500.2	671.8	82.1
	1537.4	470.8	562.9	785.6	93.3
	1685.2	496.3	546.6	891.6	103.3
	1639.3	441	530.3	840.5	101.4
	472.9	183.5	173.8	262.8	23.5
	322.5	58.8	140.2	231	20
	496.4	122	196.8	554.1	20

## Sheet: Panel I
						Convalescent and vaccine Poly-IgG (Poly-IgG 1033): Fold change (ID50)
	A.2.2	B.1.319	Alpha (B.1.1.7)	Beta (B.1.351)	Gamma (P.1)	Delta (B.1.617.2)	Epsilon (B1.429)	Zeta (P.2)	Eta (B.1525)	Kappa (B.1.617.1)	Lambda (C.37)	C.36	Omicron
	1	1.15173	0.963204	3.1399	2.00537	1.489	1.54205	1.27266	1.27495	2.51052	2.17483	0.902786	16.8

## Sheet: Panel J
						Convalescent Poly-IgG (Poly-IgG 869): Fold change (ID50)
	A.2.2	B.1.319	Alpha (B.1.1.7)	Beta (B.1.351)	Gamma (P.1)	Delta (B.1.617.2)	Epsilon (B1.429)	Zeta (P.2)	Eta (B.1525)	Kappa (B.1.617.1)	Lambda (C.37)	Omicron
	1	1.23802	1.67491	3.48258	2.39019	1.20972	2.18404	2.47098	2.47925	1.68503	2.40118	14.1563
